# Supplementary material for: Astrochronology of the Paleocene-Eocene Thermal Maximum on the Atlantic Coastal Plain
Source: Nat Commun. 2022 Sep 24;13:5618. doi: 10.1038/s41467-022-33390-x (PMC9509358; doi:10.1038/s41467-022-33390-x)
Supplement: Supplementary file 4 — Supplementary Data 1 [file 41467_2022_33390_MOESM4_ESM.xlsx]

## Sheet: Lithology information
Base Formation/Zone	Depth (ft)	Depth (m)
Aquia Formation	705	214.874
Marlboro Clay	657.6	200.427
Nanjemoy Formation	615.2	187.504
NP9a	705	214.874
NP9b	646.98	197.19
NP10a	643.99	196.279
NP10b	609.8	185.858
NP11	608	185.309
NP12	597.55	182.124
NP13	588	179.214

## Sheet: Ca & MS
Howards Tract
Depth (m)	Ca (ppm)		Depth (m)	MS (SI x10-5)
151.663	125968		151.663	13.42
151.668	134354		151.668	10.65
151.673	146060		151.673	7.74
151.678	120680		151.678	4.82
151.688	109559		151.683	8.86
151.693	106538		151.688	10.12
151.698	112620		151.693	10.71
151.703	110066		151.698	11.05
151.708	110499		151.703	9.12
151.713	116057		151.708	8.33
151.718	113313		151.713	9.32
151.723	100555		151.718	9.92
151.728	107537		151.723	11.24
151.733	104395		151.728	13.16
151.738	108135		151.733	15.47
151.743	108764		151.738	15.54
151.748	111554		151.743	15.54
151.753	117186		151.748	13.62
151.758	116445		151.753	13.43
151.763	115041		151.758	14.35
151.768	113101		151.763	15.47
151.773	109242		151.768	13.76
151.778	108080		151.773	14.62
151.783	111061		151.778	14.42
151.788	109937		151.783	17.13
151.793	107519		151.788	15.34
151.798	106411		151.793	14.35
151.803	106343		151.798	13.29
151.808	107816		151.803	12.69
151.813	104635		151.808	12.1
151.818	100085		151.813	11.64
151.823	93652.4		151.818	12.77
151.828	102141		151.823	11.37
151.833	106863		151.828	13.62
151.838	105267		151.833	6.35
151.843	106837		151.838	12.16
151.848	102173		151.843	11.58
151.853	102392		151.848	12.37
151.858	101187		151.853	14.22
151.863	97876.5		151.858	13.36
151.868	89714.4		151.863	12.1
151.873	87179.9		151.868	10.05
151.878	94287.3		151.873	11.84
151.883	99746.7		151.878	14.09
151.888	102000		151.883	14.62
151.893	99867.3		151.888	13.62
151.898	100302		151.893	12.63
151.908	104255		151.898	12.03
151.913	106137		151.903	11.9
151.918	101910		151.908	11.64
151.923	101273		151.913	11.11
151.928	106272		151.918	12.57
151.933	116884		151.923	11.51
151.938	120441		151.928	12.63
151.943	110961		151.933	15.08
151.948	110217		151.938	13.16
151.953	127926		151.943	10.32
151.958	133900		151.948	10.58
151.963	118006		151.953	13.16
151.968	111419		151.958	17.39
151.973	115895		151.963	15.88
151.978	127089		151.968	13.82
151.983	111114		151.973	11.91
151.988	112120		151.978	10.38
151.993	118659		151.983	9.52
151.998	117199		151.988	9.52
152.003	123186		151.993	9.85
152.008	124395		151.998	10.25
152.013	119612		152.003	9.85
152.018	124600		152.008	10.05
152.023	114053		152.013	12.23
152.028	125972		152.018	11.71
152.033	128928		152.023	10.58
152.038	130092		152.028	12.7
152.043	127019		152.033	14.81
152.048	127063		152.038	15.15
152.053	123634		152.043	13.1
152.058	112755		152.048	11.77
152.063	109136		152.053	11.3
152.068	103864		152.058	13.62
152.073	101809		152.063	14.61
152.078	101238		152.068	11.77
152.083	126956		152.073	11.38
152.088	115736		152.078	11.84
152.093	117957		152.083	12.7
152.098	112716		152.088	12.1
152.103	109968		152.093	12.04
152.108	103492		152.098	12.57
152.113	104279		152.103	11.77
152.118	109802		152.108	11.71
152.123	107786		152.113	12.76
152.128	110311		152.118	14.02
152.133	108012		152.123	12.5
152.138	102190		152.128	13.96
152.143	99875.9		152.133	11.64
152.148	106290		152.138	8.2
152.158	114842		152.143	8.2
152.163	116902		152.148	10.32
152.168	113810		152.153	7.41
152.173	109574		152.158	7.01
152.178	106267		152.163	7.41
152.183	107571		152.168	8
152.188	109397		152.173	8
152.193	104297		152.178	7.6
152.198	102958		152.183	6.68
152.203	98038.6		152.188	6.55
152.218	120317		152.193	7.87
152.223	124085		152.198	10.65
152.228	123977		152.203	5.36
152.233	118394		152.213	0.93
152.238	113243		152.218	7.21
152.253	99360.3		152.223	8.79
152.258	108021		152.228	6.61
152.263	107253		152.233	5.09
152.268	95524.7		152.238	5.16
152.278	102562		152.243	5.68
152.283	102727		152.248	2.58
152.288	100756		152.25	6.02
152.293	103501		152.255	7.67
152.298	113137		152.26	9.06
152.303	115344		152.265	8.27
152.308	113439		152.28	12.17
152.313	109009		152.285	13.62
152.318	106808		152.29	11.97
152.323	110734		152.295	10.12
152.328	114349		152.3	10.65
152.333	121633		152.305	11.38
152.338	111907		152.31	10.58
152.343	109447		152.315	11.18
152.348	116984		152.32	12.04
152.353	108313		152.325	11.7
152.358	107110		152.33	10.65
152.363	115999		152.335	10.65
152.368	116243		152.34	9.85
152.373	109659		152.345	9.19
152.378	116539		152.351	9.39
152.383	117838		152.356	9.19
152.388	115313		152.361	9.26
152.393	116927		152.366	8.8
152.398	112356		152.371	10.59
152.403	123739		152.376	11.18
152.408	129559		152.381	10.31
152.413	115448		152.386	12.89
152.418	110558		152.391	12.96
152.423	107117		152.396	12.76
152.428	116730		152.401	12.1
152.433	119950		152.406	11.7
152.443	113676		152.411	12.9
152.448	128966		152.416	12.24
152.453	123048		152.421	12.24
152.458	119937		152.426	12.7
152.463	112706		152.431	9.12
152.468	107107		152.436	7.01
152.473	99447.1		152.441	10.91
152.478	88724.8		152.446	8.93
152.483	110057		152.451	9.45
152.488	137047		152.456	10.98
152.493	119602		152.461	9.52
152.498	121697		152.466	12.3
152.503	120867		152.471	11.38
152.508	123359		152.476	9.86
152.513	123914		152.481	10.25
152.518	125967		152.486	10.65
152.523	126564		152.491	11.58
152.528	131836		152.496	10.85
152.533	124170		152.501	9.32
152.538	123802		152.506	10.45
152.543	121424		152.511	12.43
152.548	122376		152.516	12.37
152.553	117680		152.521	11.44
152.558	117072		152.526	11.91
152.563	120287		152.531	11.05
152.568	119797		152.536	8.86
152.573	111344		152.541	7.87
152.578	116714		152.546	9.13
152.583	123809		152.551	11.24
152.588	130618		152.556	12.1
152.593	121553		152.561	10.98
152.598	113283		152.566	9.73
152.603	121557		152.571	10.78
152.608	129145		152.576	11.64
152.613	120223		152.581	11.71
152.618	112188		152.586	7.74
152.623	121981		152.591	6.95
152.628	124226		152.596	6.88
152.633	117171		152.601	9.06
152.638	115873		152.606	11.97
152.643	115967		152.611	13.36
152.648	115246		152.616	12.96
152.653	111536		152.621	10.65
152.658	122572		152.626	11.18
152.663	128176		152.631	11.44
152.668	120787		152.636	10.98
152.673	112924		152.641	10.98
152.678	117833		152.646	11.11
152.683	128959		152.651	12.04
152.688	137094		152.656	11.71
152.693	123651		152.661	9.86
152.698	129445		152.666	10.11
152.703	140260		152.671	11.31
152.708	136810		152.676	11.64
152.713	120718		152.681	11.5
152.718	107562		152.686	12.03
152.723	101043		152.691	11.3
152.728	100619		152.696	11.77
152.733	100481		152.701	10.38
152.738	113326		152.706	8.73
152.743	125443		152.711	8.26
152.748	124709		152.716	7.74
152.753	121076		152.721	9.46
152.758	124623		152.726	10.25
152.763	126125		152.731	10.84
152.773	109848		152.736	11.78
152.778	113530		152.741	10.52
152.783	124048		152.746	10.71
152.788	142169		152.751	11.9
152.793	138549		152.756	10.45
152.798	142359		152.761	8.4
152.803	140053		152.766	6.42
152.808	134165		152.771	4.3
152.813	139913		152.776	9.06
152.818	136177		152.781	10.91
152.823	147382		152.786	10.77
152.828	146184		152.791	11.51
152.833	134700		152.796	11.77
152.868	153448		152.798	9.99
152.873	154488		152.803	9.86
152.878	156025		152.808	10.58
152.883	155351		152.813	9.52
152.888	153059		152.818	7.93
152.893	156854		152.823	7.41
152.898	160439		152.828	8.33
152.903	171854		152.833	10.78
152.908	173839		152.838	4.23
152.913	168827		152.828	9.59
152.918	156972		152.833	13.56
152.923	140080		152.838	11.91
152.938	131041		152.843	9.92
152.961	144390		152.848	9.99
152.966	140737		152.853	11.44
152.971	144149		152.858	11.18
152.976	142060		152.863	12.96
152.981	152269		152.868	11.84
152.986	148085		152.873	12.63
152.991	144406		152.878	12.23
152.996	144608		152.883	12.04
153.001	147807		152.888	6.41
153.006	145634		152.893	-0.2
153.011	145910		152.913	10.52
153.016	146098		152.918	10.58
153.021	147704		152.923	10.78
153.026	143963		152.928	8.99
153.031	133544		152.933	10.84
153.036	136362		152.938	11.96
153.041	141675		152.943	11.44
153.046	144576		152.948	11.57
153.051	138540		152.953	11.7
153.056	137058		152.958	13.16
153.061	142825		152.963	13.02
153.066	142435		152.968	11.51
153.071	137301		152.973	11.11
153.076	134131		152.978	13.09
153.081	135983		152.983	11.31
153.086	136985		152.988	11.57
153.091	133393		152.993	11.24
153.096	128578		152.998	12.03
153.101	131548		153.003	12.3
153.106	146217		153.008	10.84
153.111	145109		153.013	10.51
153.116	150004		153.018	8.2
153.121	145530		153.023	9.26
153.126	141341		153.028	9.85
153.131	139674		153.033	11.51
153.136	142126		153.038	12.63
153.141	147437		153.043	14.29
153.146	134459		153.048	14.42
153.151	138058		153.053	12.3
153.156	128722		153.058	12.37
153.161	139085		153.063	12.63
153.166	138942		153.068	11.57
153.171	122953		153.073	12.56
153.176	121339		153.078	12.5
153.181	129842		153.083	10.65
153.186	126834		153.088	10.05
153.191	122693		153.093	9.98
153.196	127102		153.098	12.3
153.201	132219		153.103	11.83
153.206	134932		153.108	8.66
153.211	134984		153.113	11.5
153.216	133009		153.118	13.36
153.221	135964		153.123	14.75
153.226	137581		153.128	15.74
153.231	132053		153.133	14.62
153.236	131442		153.138	15.81
153.241	121904		153.143	11.44
153.246	123978		153.148	9.85
153.251	130477		153.153	9.39
153.256	136823		153.158	7.34
153.261	131151		153.163	8.6
153.266	119776		153.168	11.97
153.271	110959		153.173	14.08
153.276	118178		153.178	12.96
153.281	124972		153.183	12.43
153.286	119135		153.188	10.32
153.291	116491		153.193	10.05
153.296	117449		153.198	10.38
153.301	116972		153.203	13.29
153.316	86831.7		153.208	13.95
153.321	96902.6		153.213	13.95
153.326	110556		153.218	14.68
153.331	122420		153.223	14.61
153.336	121932		153.228	15.74
153.341	112826		153.233	13.89
153.346	102717		153.238	13.29
153.351	104574		153.243	11.77
153.356	103573		153.248	13.63
153.361	103037		153.253	15.74
153.366	110414		153.258	13.75
153.371	114705		153.263	14.02
153.376	101052		153.268	14.81
153.391	103024		153.273	15.48
153.396	116522		153.278	16.67
153.401	125187		153.283	14.94
153.406	124985		153.288	11.44
153.411	129168		153.293	7.27
153.416	125166		153.298	8.07
153.421	117957		153.303	11.44
153.446	135589		153.308	8.99
153.451	138511		153.323	16.86
153.456	139112		153.328	16.2
153.461	130211		153.333	16.34
153.466	119530		153.338	14.22
153.471	118130		153.343	14.08
153.476	115280		153.348	15.68
153.481	115501		153.353	16.47
153.486	121960		153.358	15.08
153.491	122759		153.363	15.28
153.496	121029		153.368	12.83
153.501	121453		153.373	12.04
153.506	125503		153.378	14.35
153.511	128823		153.383	10.38
153.516	129908		153.388	1.46
153.521	121993		153.393	9.33
153.526	120968		153.398	11.31
153.531	123603		153.403	10.65
153.536	126926		153.408	9.92
153.541	127903		153.413	10.72
153.546	130814		153.418	9.79
153.551	135738		153.423	9.99
153.556	149686		153.428	5.89
153.561	152442		153.433	0.4
153.566	144806		153.438	-0.26
153.571	130569		153.44	-0.92
153.576	107156		153.445	2.98
153.596	113614		153.45	7.21
153.601	111787		153.455	7.47
153.606	111799		153.46	6.74
153.611	113815		153.465	7.74
153.616	117612		153.47	7.67
153.621	112363		153.475	9.39
153.626	119349		153.48	9.19
153.631	124581		153.485	8.8
153.636	128436		153.49	9.92
153.641	122388		153.495	9.12
153.646	119863		153.5	10.05
153.651	127095		153.505	9.19
153.656	114283		153.51	9.98
153.661	108050		153.515	9.78
153.666	119978		153.52	10.58
153.671	117965		153.525	9.99
153.676	117288		153.53	8.26
153.681	113703		153.535	8.93
153.686	108516		153.54	12.17
153.691	114075		153.545	13.03
153.696	104700		153.55	10.71
153.701	101456		153.555	9.92
153.706	107579		153.56	8.99
153.711	105665		153.565	8.99
153.716	101689		153.57	7.8
153.721	97123.2		153.575	7.93
153.726	101437		153.58	7.21
153.731	102598		153.585	10.12
153.736	100962		153.59	11.77
153.741	99483.2		153.595	13.09
153.746	101488		153.6	13.69
153.751	102006		153.605	14.28
153.756	98774.8		153.61	13.89
153.761	99860.4		153.615	14.48
153.766	98807.3		153.62	15.54
153.781	102367		153.625	15.01
153.786	111220		153.63	14.95
153.791	107758		153.635	14.22
153.796	105781		153.64	11.51
153.801	103835		153.645	9.78
153.806	103446		153.65	9.19
153.811	108421		153.655	10.51
153.816	110501		153.66	13.82
153.821	109486		153.665	13.69
153.826	107010		153.67	14.02
153.831	99455.6		153.675	11.3
153.836	101073		153.68	11.24
153.841	102427		153.685	12.23
153.846	98986.8		153.69	13.49
153.856	79198.9		153.695	16.26
153.861	96197.5		153.7	16.79
153.866	99906.5		153.705	18.31
153.871	99525		153.71	17.52
153.876	98562.9		153.715	16.53
153.881	102923		153.72	18.38
153.886	107850		153.725	16.13
153.891	107614		153.73	13.69
153.896	107703		153.735	10.51
153.901	109022		153.74	10.12
153.906	104291		153.745	12.23
153.911	107595		153.75	13.42
153.916	103336		153.755	15.21
153.921	104713		153.76	14.88
153.926	104712		153.765	14.02
153.931	94032.3		153.77	17.33
153.936	91212.2		153.785	12.83
154.02	98730.8		153.79	18.51
154.025	104747		153.795	16.07
154.03	104942		153.8	13.75
154.034	102665		153.805	14.49
154.039	98980.6		153.81	15.75
154.044	101012		153.815	16.27
154.049	99932		153.82	13.63
154.053	96849.8		153.825	11.91
154.058	99393		153.83	12.44
154.063	107885		153.835	8.87
154.068	118622		153.84	8.86
154.072	110102		153.845	10.78
154.077	124531		153.85	15.48
154.115	94068.4		153.855	7.21
154.12	102135		153.86	6.61
154.124	109001		153.865	9.78
154.129	106083		153.87	13.95
154.134	110236		153.875	17.72
154.139	118849		153.88	20.03
154.143	121983		153.885	17.72
154.148	117534		153.89	12.76
154.153	114320		153.895	12.04
154.158	109498		153.9	14.02
154.162	109138		153.905	15.94
154.167	121547		153.91	16.53
154.172	115540		153.915	15.02
154.177	113253		153.92	13.43
154.181	114595		153.925	10.45
154.186	110593		153.93	9.98
154.191	112522		153.935	10.65
154.195	116935		153.94	7.61
154.2	117647		153.97	7.8
154.205	111670		153.975	15.61
154.21	118261		153.98	18.52
154.214	102846		153.985	18.32
154.219	107104		153.99	18.12
154.224	114180		153.995	17.93
154.229	109798		154	15.74
154.233	99385.9		154.005	13.76
154.238	100224		154.01	14.09
154.243	97941.4		154.015	18.06
154.248	106460		154.02	21.96
154.252	111980		154.025	20.3
154.257	102158		154.03	11.71
154.262	99104.8		154.035	2.51
154.267	106165		154.04	-0.4
154.271	106723		154.045	-0.99
154.276	106395		154.081	0.93
154.281	106423		154.086	1.85
154.285	108078		154.091	1.39
154.29	105414		154.096	2.25
154.295	105533		154.101	3.37
154.3	106799		154.106	2.92
154.304	109619		154.111	16.6
154.309	114717		154.116	15.68
154.314	111342		154.121	10.38
154.319	106926		154.126	11.57
154.323	102869		154.131	12.63
154.328	109595		154.136	10.38
154.333	110588		154.141	11.71
154.338	104063		154.146	15.94
154.342	97050.6		154.151	15.15
154.347	84026.7		154.156	17.66
154.352	95830.7		154.161	18.19
154.357	105023		154.166	12.24
154.361	110701		154.171	9.52
154.366	110567		154.176	7.15
154.371	108628		154.181	10.45
154.375	100066		154.186	16.8
154.38	103479		154.191	23.54
154.385	95051.5		154.196	14.35
154.399	94524		154.201	7.01
154.404	90334		154.206	3.37
154.409	83076.2		154.211	3.37
154.413	96192.6		154.216	3.17
154.418	94937.1		154.221	5.36
154.423	101378		154.226	7.01
154.428	104231		154.231	9.46
154.432	108280		154.236	11.24
154.437	103874		154.241	13.82
154.442	104250		154.246	18.45
154.447	103396		154.251	20.56
154.451	100174		154.256	16.2
154.456	92688.2		154.261	15.6
154.461	100099		154.266	16.34
154.466	99863		154.271	16.07
154.47	95440.3		154.276	14.88
154.475	89431.4		154.281	19.17
154.48	88005.4		154.286	18.85
154.484	90772.1		154.291	12.96
154.489	105563		154.296	9.59
154.494	119882		154.301	8.07
154.499	117776		154.306	7.74
154.503	110464		154.311	10.18
154.508	108303		154.316	12.56
154.513	95816		154.321	15.08
154.518	93437.4		154.326	16.92
154.522	99585.8		154.331	18.58
154.527	96356.4		154.336	23.94
154.532	95442.2		154.341	27.57
154.537	90031.8		154.346	23.88
154.541	87761.8		154.351	12.96
154.546	91863.7		154.356	10.12
154.551	103569		154.361	13.29
154.556	100919		154.366	23.87
154.56	97651.5		154.371	18.78
154.565	96101.2		154.376	14.09
154.57	94163		154.381	15.54
154.574	98151.3		154.386	14.55
154.579	97161.1		154.391	17.92
154.584	90176		154.396	18.58
154.589	90923.6		154.401	7.34
154.593	90706.6		154.406	3.64
154.603	102103		154.411	7.73
154.608	96572.2		154.416	9.32
154.612	94739.9		154.421	11.77
154.617	107886		154.426	10.18
154.622	111480		154.431	13.75
154.627	104364		154.436	13.95
154.631	96074.3		154.441	17.59
154.636	99240		154.446	18.78
154.641	102581		154.451	16.27
154.646	101410		154.456	17.6
154.683	83045		154.461	20.64
154.688	78771.8		154.466	18.39
154.693	77699.7		154.471	17.26
154.698	86031.5		154.476	12.1
154.702	90674.3		154.481	9.85
154.707	86240.5		154.486	11.45
154.712	87468.2		154.491	16.47
154.717	81795.5		154.496	12.37
154.721	80419.8		154.501	11.25
154.726	76774		154.506	10.45
154.731	88120.1		154.511	12.57
154.736	94814.4		154.516	14.75
154.74	107623		154.521	14.61
154.745	112733		154.526	14.75
154.75	89079.5		154.531	17.27
154.754	90433.7		154.536	19.91
154.764	83535.2		154.541	15.48
154.769	85130		154.546	11.97
154.773	78982		154.551	13.88
154.778	74774.2		154.556	18.06
154.783	78323.6		154.561	21.89
154.788	62410.8		154.566	17
154.792	65851.5		154.571	16.67
154.797	70388.5		154.576	17.86
154.802	73052.6		154.581	15.74
154.807	71989.2		154.586	15.01
154.811	73851.6		154.591	13.48
154.816	68823.6		154.596	16.4
154.821	75510.6		154.601	21.89
154.826	69936.8		154.606	17.73
154.83	66026.6		154.611	9.73
154.835	70946.7		154.616	14.82
154.84	72015.6		154.621	23.08
154.845	72723.1		154.626	22.42
154.849	75640.9		154.631	24.67
154.854	73905.8		154.636	18.32
154.859	65686.3		154.641	17.26
154.863	71900.1		154.646	19.91
154.868	68706.4		154.651	19.25
154.873	73234.1		154.656	17.53
154.878	74956.5		154.661	23.15
154.882	72610.4		154.596	0.72
154.887	67307.7		154.601	4.23
154.892	70836.8		154.606	8.53
154.897	80659.2		154.611	10.97
154.901	75657.1		154.616	14.02
154.906	77930.2		154.621	15.21
154.911	75328		154.626	14.28
154.916	76829		154.631	16.27
154.92	68134.1		154.636	15.08
154.925	72463.4		154.641	13.42
154.93	76239.4		154.646	12.76
154.935	83509.3		154.651	12.3
154.939	86446.5		154.656	12.3
154.944	76353.4		154.661	16.47
154.949	77981.7		154.666	18.52
154.953	78564.1		154.671	17.92
154.958	82725.1		154.676	13.16
154.963	82573.5		154.681	13.82
154.968	77272.9		154.686	18.65
154.972	92216.5		154.691	17.53
154.977	100308		154.696	18.25
154.982	70086.7		154.701	23.81
154.987	75666.1		154.706	26.12
154.991	63698		154.711	17.39
154.996	68806.2		154.716	13.49
155.001	78676.6		154.721	15.48
155.006	79569.1		154.726	20.23
155.01	65956.7		154.731	23.41
155.015	60327.7		154.736	22.48
155.02	60621		154.741	25.27
155.025	70423.8		154.746	28.64
155.029	76613.5		154.751	29.63
155.034	76961.1		154.756	26.32
155.039	70572		154.761	21.16
155.043	68296.3		154.766	12.7
155.048	70018.2		154.771	9.65
155.053	71598.8		154.776	9.19
155.058	70275.3		154.781	7.74
155.062	65196.3		154.786	4.5
155.067	66764.8		154.791	5.29
155.072	67118.3		154.796	4.83
155.077	70043.1		154.801	7.34
155.081	74421.2		154.806	8.47
155.086	77940.9		154.811	8.07
155.091	73052.6		154.816	14.02
155.096	72779.3		154.821	14.35
155.1	71418.6		154.826	13.55
155.105	77604.6		154.831	15.34
155.11	81407.6		154.836	16.07
155.115	69743.6		154.841	15.94
155.119	67841.8		154.846	17.99
155.124	71839.6		154.851	25.39
155.129	63786.7		154.856	21.95
155.134	70001.4		154.861	21.56
155.138	73613.8		154.866	23.41
155.143	71930.2		154.871	25.53
155.148	74488.1		154.876	24.34
155.152	70876.8		154.881	22.75
155.157	83595.8		154.886	20.43
155.162	95504		154.891	18.71
155.167	85881.4		154.896	23.35
155.171	78638.5		154.901	28.9
155.181	97030.9		154.906	28.9
155.214	92878		154.911	28.04
155.219	109695		154.916	26.58
155.224	101249		154.921	23.54
155.229	90581.8		154.926	21.89
155.234	88844.7		154.931	22.42
155.239	103409		154.936	25.79
155.244	101711		154.941	22.35
155.249	93712.8		154.946	20.9
155.254	88128.9		154.951	24.27
155.259	96375.5		154.956	24.93
155.264	87017.6		154.961	27.51
155.269	71883.8		154.966	25.53
155.274	76292.8		154.971	22.29
155.279	88845.5		154.976	20.77
155.284	98665.4		154.981	17.46
155.289	91296.9		154.986	14.61
155.294	79329.1		154.991	19.38
155.299	85409.2		154.996	16.47
155.304	101434		155.001	16.2
155.309	96423.6		155.006	15.6
155.314	84217.3		155.011	18.25
155.319	83568.9		155.016	22.22
155.324	93138.4		155.021	20.63
155.329	81395.8		155.026	16.14
155.334	79104.9		155.031	15.94
155.339	75754.8		155.036	19.18
155.344	66241.9		155.041	18.51
155.349	72464.9		155.046	12.57
155.354	74693.1		155.051	11.18
155.359	78942.7		155.056	24.14
155.364	76124.7		155.061	22.75
155.369	82594		155.066	23.28
155.374	77214.2		155.071	25.2
155.379	65836.8		155.076	26.92
155.384	75503.6		155.081	25.73
155.389	92553.8		155.086	24.6
155.424	76502.4		155.091	24.4
155.429	68464.6		155.096	21.69
155.434	65040.4		155.101	19.44
155.459	63138.7		155.106	22.75
155.464	65600.2		155.111	20.9
155.469	64773.9		155.116	18.78
155.474	60838.7		155.121	18.85
155.479	66214		155.126	23.94
155.484	68268.8		155.131	26.72
155.489	70743.2		155.136	20.17
155.494	83730.8		155.141	25.33
155.499	82113.1		155.146	27.57
155.504	78492.8		155.151	25.85
155.509	68581.2		155.156	28.17
155.519	71874.9		155.161	29.69
155.524	75006.3		155.166	28.43
155.529	76127		155.171	29.69
155.534	77986.9		155.209	4.7
155.539	67163.3		155.214	16.27
155.549	79451.7		155.219	22.22
155.554	79009.7		155.224	22.16
155.559	72172.1		155.229	25.33
155.574	64802.1		155.234	25.86
155.579	68404.7		155.239	24.8
155.584	71212.5		155.244	27.64
155.589	68535.2		155.249	36.31
155.594	64939.7		155.254	36.84
155.599	95194.8		155.259	28.24
155.604	114200		155.264	24.54
155.614	84689.8		155.269	28.17
155.619	81180.7		155.274	36.9
155.624	98151.9		155.279	36.91
155.629	97738.8		155.284	34.79
155.634	75352.8		155.289	29.7
155.639	72228.9		155.294	30.68
155.644	86559.8		155.299	33.46
155.649	84644.8		155.304	34.06
155.654	93054.2		155.309	31.02
155.659	90212.7		155.314	37.1
155.664	66284.3		155.319	34
155.674	62855		155.324	28.9
155.679	73492.2		155.329	25.92
155.684	89034.9		155.334	29.89
155.689	91530.8		155.339	14.15
155.694	76522.4		155.344	14.15
155.699	72994.5		155.349	16.99
155.704	66839.6		155.354	13.82
155.709	67289.7		155.364	15.48
155.714	77149.5		155.369	21.29
155.719	79995.5		155.374	25.92
155.724	77018.2		155.379	28.1
155.729	71485.5		155.384	27.78
155.734	66204.4		155.409	18.71
155.739	68539.3		155.414	23.74
155.744	83580.5		155.419	21.49
155.749	95639.5		155.424	20.5
155.754	86074.7		155.429	17.53
155.769	66114.4		155.434	11.17
155.774	81237.2		155.439	15.93
155.779	72362.7		155.444	30.95
155.784	70250.1		155.449	25.06
155.789	94221		155.454	20.96
155.794	90234.4		155.459	22.16
155.799	83007.9		155.464	21.49
155.804	72748.6		155.469	21.89
155.824	83827.7		155.474	24.47
155.829	88380.4		155.479	28.77
155.834	77611.1		155.484	32.14
155.839	80655.9		155.489	21.89
155.844	99242.1		155.494	21.1
155.849	111200		155.499	19.37
155.854	87475.8		155.504	12.43
155.859	73586.5		155.509	5.95
155.864	72760.5		155.514	6.68
155.869	77759.9		155.519	7.54
155.874	79341.8		155.524	13.55
155.879	73490.2		155.529	17.72
155.884	82141.5		155.549	13.76
155.889	73521.2		155.554	20.64
155.894	66003.5		155.574	26.52
155.899	67616		155.579	27.65
155.904	75596.9		155.584	19.91
155.909	80433.3		155.589	15.8
155.914	83012.3		155.594	16.26
155.919	69206.5		155.599	11.04
155.924	73073.2		155.604	7.94
155.929	79874.7		155.609	14.62
155.939	77077		155.614	22.09
155.944	76142.1		155.619	28.76
155.949	80290.4		155.624	26.98
155.954	85691.4		155.629	24.93
155.959	65017.7		155.634	22.35
155.964	63666.4		155.639	21.83
155.969	66494.9		155.644	21.76
155.974	68643.7		155.649	24.8
155.979	64748.7		155.654	40.21
155.984	68023.5		155.659	23.15
155.989	77687.2		155.674	12.5
155.994	82567.5		155.679	19.25
155.999	63131.9		155.684	25.92
156.004	56948.5		155.689	26.65
156.009	65693.8		155.694	25.06
156.014	68642.1		155.699	23.67
156.019	66173.6		155.704	20.9
156.024	68757		155.709	17.19
156.029	85875.3		155.714	13.89
156.034	104925		155.719	10.25
156.039	66952.2		155.724	10.78
156.044	62095.5		155.729	11.11
156.049	66516.9		155.734	18.19
156.054	60760.2		155.739	29.56
156.059	58015		155.744	22.81
156.064	64561.3		155.749	13.82
156.069	69052.2		155.754	8.46
156.074	59247.8		155.769	20.03
156.099	67272.4		155.774	24.86
156.104	60647.9		155.779	15.8
156.109	58938.1		155.784	11.44
156.114	70562.5		155.789	11.44
156.119	74795.6		155.794	13.03
156.124	74346		155.799	10.12
156.129	75918.2		155.804	2.98
156.134	72508.5		155.809	0.8
156.139	79769.7		155.815	5.1
156.144	65555.4		155.82	17.85
156.149	56749.2		155.825	26.58
156.159	65578.6		155.83	23.01
156.164	71231.9		155.835	17.79
156.169	92350.4		155.84	19.91
156.174	97070.5		155.845	21.43
156.179	82977.5		155.85	16.73
156.184	82406.6		155.855	13.69
156.189	76400.8		155.86	12.57
156.194	74049.7		155.865	13.09
156.199	67628.9		155.87	10.91
156.204	75523		155.875	7.87
156.209	79707.2		155.88	21.23
156.214	73383.3		155.885	22.02
156.219	70456.7		155.89	17.2
156.224	66626.6		155.895	17.72
156.229	66900.8		155.9	16.86
156.234	64879.4		155.905	13.82
156.239	65136.7		155.91	13.56
156.244	60926		155.915	12.5
156.249	54475.7		155.92	12.36
156.254	56775.9		155.925	12.37
156.259	57159		155.93	14.95
156.264	56183.4		155.935	18.98
156.284	74095.9		155.94	17.79
156.289	80983.4		155.945	13.95
156.294	81302.3		155.95	13.03
156.299	83282.2		155.955	14.16
156.319	70044.9		155.96	14.88
156.324	77882.9		155.965	15.21
156.329	87069		155.97	14.81
156.334	85952.3		155.975	10.05
156.339	87581.9		155.98	9.92
156.344	95470		155.985	11.71
156.349	97079.8		155.99	16.66
156.354	86422.7		155.995	15.87
156.359	94039.4		156	16.93
156.364	103778		156.005	19.12
156.379	104083		156.01	19.71
156.384	122007		156.015	22.49
156.389	117176		156.02	28.31
156.394	110298		156.025	32.87
156.399	102736		156.03	28.9
156.404	104779		156.035	14.61
156.409	99662.2		156.04	14.61
156.414	99911.3		156.045	23.15
156.419	104814		156.05	22.02
156.424	103833		156.055	19.18
156.429	101537		156.06	23.01
156.434	97022.4		156.065	17.06
156.454	92007		156.07	14.75
156.459	95208.2		156.075	13.62
156.464	90210.4		156.08	12.96
156.469	85898.8		156.085	13.29
156.479	87464.3		156.09	12.11
156.484	98903.9		156.095	10.65
156.489	96238.7		156.1	9.39
156.494	89823.2		156.105	8.53
156.499	93749.2		156.11	7.87
156.504	98906.4		156.115	9.06
156.509	96791.4		156.12	8.53
156.539	102370		156.125	12.96
156.544	104028		156.13	24.8
156.549	103776		156.135	26.12
156.554	105916		156.14	19.91
156.559	104468		156.145	6.02
156.564	105727		156.15	4.24
156.569	107179		156.155	6.29
156.574	109093		156.16	6.35
156.579	112771		156.165	4.83
156.584	110354		156.17	6.08
156.589	115555		156.175	5.75
156.594	114945		156.18	6.55
156.599	112247		156.185	9.59
156.604	119263		156.19	14.81
156.609	116653		156.195	16.87
156.614	117426		156.2	16.34
156.619	116569		156.205	15.14
156.624	105625		156.21	11.37
156.629	107240		156.215	11.37
156.634	99394.3		156.22	12.49
156.639	105336		156.225	11.31
156.644	112496		156.23	14.88
156.649	115639		156.235	14.75
156.654	112486		156.24	12.9
156.659	109854		156.245	12.04
156.664	107403		156.25	12.56
156.669	109403		156.255	11.18
156.674	112698		156.26	10.72
156.679	120263		156.265	11.9
156.684	131669		156.27	12.04
156.689	125133		156.275	14.81
156.694	113762		156.28	12.76
156.699	112694		156.285	9.32
156.704	116977		156.29	6.01
156.709	103250		156.295	3.5
156.714	91646.2		156.3	3.84
156.719	88540.4		156.305	6.88
156.724	89177.7		156.31	7.74
156.729	85554.8		156.315	8.53
156.734	96214.9		156.32	8.01
156.739	100469		156.325	4.43
156.744	107462		156.33	3.83
156.749	111770		156.335	7.08
156.754	103683		156.34	9.78
156.764	126952		156.345	8.2
156.769	123540		156.35	7.14
156.774	115405		156.355	5.89
156.779	111979		156.375	-0.13
156.784	108013		156.38	1.65
156.789	99759.1		156.385	3.96
156.794	95346.1		156.39	4.16
156.799	94890.5		156.395	4.17
156.804	91614.8		156.4	4.5
156.809	90340.5		156.405	3.7
156.814	91710.8		156.41	2.65
156.819	89850.2		156.415	2.58
156.824	97187.5		156.42	2.06
156.829	90995.9		156.425	1.59
156.839	129774		156.426	2.78
156.844	123858		156.431	5.49
156.849	106708		156.436	5.95
156.854	100056		156.441	6.68
156.859	102481		156.446	7.21
156.864	106746		156.451	4.62
156.869	110701		156.456	6.87
156.874	108169		156.461	5.62
156.879	100696		156.466	3.44
156.884	93959.6		156.471	3.77
156.889	89276.9		156.476	5.42
156.894	89114.7		156.481	5.62
156.939	83317.1		156.486	1.85
156.944	100953		156.491	0.2
156.949	92783.1		156.496	-0.2
157.002	80994.1		156.511	4.63
157.007	85735.3		156.516	6.42
157.012	84975.8		156.521	1.72
157.016	82029.8		156.541	11.24
157.021	75484.2		156.546	11.24
157.026	73578.2		156.551	13.36
157.03	74619.4		156.556	7.54
157.035	79656.6		156.561	5.95
157.04	82421.4		156.566	9.59
157.044	75524.1		156.571	15.21
157.049	78365.1		156.576	21.43
157.054	81300.6		156.581	20.7
157.058	74748		156.586	19.97
157.063	73799.5		156.591	11.11
157.067	75856.4		156.596	9.39
157.072	78940.5		156.601	9.85
157.077	82430.5		156.606	31.75
157.081	83863.4		156.611	74.73
157.086	90598.1		156.616	45.17
157.091	89639.3		156.621	20.63
157.095	82567.7		156.626	31.88
157.1	74455.3		156.631	43.58
157.105	77271		156.636	50.07
157.109	74338.8		156.641	20.1
157.114	71658.3		156.646	15.21
157.119	71272.7		156.651	21.03
157.123	69009		156.656	46.75
157.128	71491.7		156.661	57.99
157.132	69896.4		156.666	50.12
157.137	73808.1		156.671	45.3
157.142	72965.6		156.676	43.84
157.146	76137.7		156.681	15.48
157.151	75283.7		156.686	3.18
157.156	75851.5		156.696	12.83
157.16	78034.1		156.701	10.31
157.165	76458.8		156.706	9.52
157.17	78520.6		156.711	7.6
157.174	80666.6		156.716	7.41
157.179	77186.9		156.721	6.48
157.184	74704		156.726	5.03
157.188	75647.4		156.731	8.47
157.193	73286.7		156.736	9.85
157.197	75990.4		156.741	10.65
157.202	75697.6		156.746	13.02
157.207	74195.6		156.751	14.81
157.211	75846.3		156.756	14.75
157.216	74987.9		156.761	7.54
157.221	77234.1		156.766	7.14
157.225	77852.1		156.771	9.92
157.23	79828.9		156.776	9.39
157.235	79531.8		156.781	8.27
157.239	83806.5		156.786	5.16
157.244	80799.9		156.791	3.84
157.249	81768.5		156.796	4.83
157.253	77686.4		156.801	5.36
157.258	80010.3		156.806	7.01
157.262	80189.8		156.811	8.93
157.267	79749.2		156.816	8.6
157.272	80804.4		156.821	14.15
157.276	78835.4		156.826	20.1
157.281	78165		156.831	15.54
157.286	76326.1		156.836	10.58
157.29	72116.9		156.841	10.12
157.295	75422.7		156.846	9.59
157.3	75166		156.851	8.86
157.304	75492.5		156.856	7.94
157.309	73364.3		156.861	6.42
157.327	72165.2		156.866	5.75
157.332	75974.2		156.871	5.76
157.337	71247.9		156.876	3.84
157.341	70290.4		156.881	3.3
157.346	72790.6		156.886	8.52
157.351	75235.5		156.891	11.5
157.355	78623.8		156.896	7.54
157.36	73433.5		156.901	8.47
157.365	70591.3		156.906	9.92
157.369	70382.9		156.911	12.83
157.374	74198.1		156.916	15.28
157.379	75040.8		156.921	16.4
157.383	74262.2		156.926	6.35
157.388	74883.6		156.931	5.42
157.392	75113.9		156.936	8.47
157.397	82399.7		156.941	7.61
157.402	86102		156.946	7.47
157.406	82209.3		156.951	5.95
157.411	72299.7		156.956	3.7
157.416	73371.3		156.961	1.78
157.42	66904.6		157.006	9.12
157.425	65640.3		157.011	6.62
157.439	68957.7		157.016	6.09
157.444	73981.5		157.021	7.4
157.476	73546.1		157.003	6.62
157.481	74447.4		157.008	9.19
157.485	76649.9		157.013	7.01
157.49	77858.3		157.018	4.69
157.495	76635.4		157.023	4.5
157.499	72765.9		157.028	4.62
157.504	77881.2		157.033	6.08
157.509	73942.9		157.038	7.14
157.513	70446.8		157.043	10.05
157.518	70864.9		157.048	8.46
157.522	69726.2		157.053	9.32
157.527	75009.8		157.058	9.52
157.532	73336.6		157.063	11.51
157.536	74537.3		157.068	12.1
157.541	67671.1		157.073	13.16
157.546	67014.3		157.078	16.13
157.55	65543.5		157.083	16.33
157.555	65985.8		157.088	17.52
157.583	78993.1		157.093	13.43
157.587	81194.1		157.098	10.19
157.592	82966.1		157.103	7.34
157.597	89676.4		157.108	7.47
157.601	87890.9		157.113	7.07
157.606	87507.8		157.118	8
157.611	89947.6		157.123	6.35
157.615	87695.8		157.128	6.35
157.62	90363.2		157.133	6.48
157.625	88027.3		157.138	9.2
157.629	86818.7		157.143	11.37
157.634	85772.8		157.148	14.41
157.639	83218.9		157.153	13.23
157.643	85799.6		157.158	13.03
157.648	82699.6		157.163	12.23
157.652	83840.7		157.168	11.17
157.657	84044		157.173	11.11
157.662	82798.5		157.178	11.64
157.666	82671.6		157.183	11.77
157.671	81009.1		157.188	12.03
157.676	83236.4		157.193	16.53
157.68	90107.9		157.198	14.94
157.685	79831.9		157.203	8.66
157.69	70252.2		157.208	9.26
157.694	76498.2		157.213	10.91
157.699	87577.2		157.218	10.45
157.704	101991		157.223	12.23
157.708	88371.2		157.228	11.58
157.722	73039.8		157.233	9.79
157.727	72004.2		157.238	11.24
157.731	73154.1		157.243	10.98
157.736	74401.1		157.248	14.02
157.741	69130.9		157.253	12.9
157.745	70261.8		157.258	13.69
157.75	69620.8		157.263	14.02
157.755	67293.7		157.268	14.61
157.759	66531.8		157.273	14.82
157.764	74106		157.278	15.21
157.769	76962.4		157.283	18.18
157.773	75984		157.288	15.28
157.778	76910.6		157.293	14.35
157.782	69590.8		157.298	14.87
157.787	70683.8		157.303	15.47
157.792	75806.4		157.308	13.16
157.796	74801.3		157.313	13.36
157.801	80521.7		157.318	15.93
157.806	86663.6		157.323	13.56
157.81	84723.3		157.328	11.31
157.815	82625.3		157.333	8.06
157.82	75111		157.338	7.01
157.824	72782.1		157.343	6.88
157.829	74268.6		157.358	8.93
157.834	73859.8		157.363	13.09
157.838	72764.2		157.368	15.08
157.843	62680.5		157.373	13.76
157.847	55020.9		157.378	13.95
157.852	62556.4		157.383	14.75
157.857	60773.8		157.388	12.5
157.861	66458.1		157.393	13.42
157.866	68980.7		157.398	12.89
157.871	67478.9		157.403	12.97
157.875	69327.7		157.408	9
157.88	69409.8		157.413	8.73
157.885	67964.6		157.418	8.73
157.889	65112.2		157.423	7.67
157.894	65257.8		157.428	8.6
157.899	65691.3		157.433	14.88
157.903	71502.9		157.438	13.69
157.908	72754.1		157.443	13.1
157.912	66797		157.448	9.26
157.917	65124.8		157.453	10.25
157.922	71149.8		157.458	8.53
157.926	68070.4		157.463	3.05
157.931	67232.2		157.468	0.86
157.936	66161.4		157.473	0.93
157.94	57844.1		157.478	9.86
157.945	56939.5		157.483	10.38
157.95	49290.3		157.488	3.97
157.954	53148.3		157.493	1.85
157.959	61950.6		157.498	0.99
157.964	69968		157.503	1.19
157.968	70397.7		157.508	1.26
157.973	70997.4		157.513	3.51
157.977	66608		157.518	9.92
157.982	61638.5		157.523	13.29
157.987	68522.6		157.528	15.08
157.991	69540.8		157.533	12.43
157.996	76927.9		157.538	10.05
158.001	74960		157.543	12.36
158.005	68433.4		157.548	10.91
158.01	73151.3		157.553	13.02
158.015	71621.9		157.558	14.68
158.019	71250		157.563	12.23
158.024	69789.4		157.568	10.52
158.029	78531.4		157.573	8.2
158.033	81482.7		157.578	12.43
158.038	76888.4		157.583	9.59
158.042	75082.7		157.588	9.65
158.047	73342.9		157.593	8.8
158.052	74116.4		157.598	9.26
158.056	79884.2		157.603	7.34
158.061	77653.3		157.614	12.76
158.066	72351.8		157.619	13.62
158.07	59117.6		157.624	13.22
158.084	103916		157.629	14.55
158.089	101671		157.634	14.15
158.094	75638.7		157.639	10.18
158.098	69211.5		157.644	6.74
158.103	77083.3		157.649	8.53
158.107	70028.4		157.654	8.86
158.112	80897.2		157.659	9.98
158.117	91693.3		157.664	9.79
158.121	98318.1		157.669	12.96
158.126	109580		157.674	15.01
158.131	112502		157.679	15.61
158.135	101938		157.684	13.16
158.145	111105		157.689	16.86
158.149	114083		157.694	19.64
158.154	115844		157.699	16.13
158.159	104833		157.704	17.59
158.163	101017		157.709	19.71
158.168	115556		157.714	16.33
158.172	114803		157.719	13.82
158.177	109827		157.724	19.84
158.182	104033		157.729	23.54
158.186	95925.8		157.734	19.38
158.191	85111.2		157.739	19.31
158.196	83984.5		157.744	21.09
158.2	83658.6		157.749	21.16
158.205	74076.1		157.754	18.39
158.21	74927.8		157.759	14.88
158.214	72280.6		157.764	14.75
158.219	78233.2		157.769	14.62
158.224	76134.1		157.774	12.37
158.228	74842.2		157.779	17.53
158.233	75993.7		157.784	21.16
158.237	82677.3		157.789	21.96
158.242	77382.4		157.794	11.57
158.247	69696.5		157.799	7.93
158.251	75386		157.804	7.87
158.256	83894.5		157.809	14.48
158.261	86101.9		157.814	17.72
158.265	88624.1		157.819	17.19
158.27	95773		157.839	16.4
158.275	106201		157.844	10.18
158.279	104697		157.849	9.13
158.284	102237		157.854	11.05
158.289	97406.7		157.859	13.62
158.293	91091		157.864	14.75
158.298	94963.8		157.869	14.55
158.302	89748.9		157.874	14.68
158.307	83733.3		157.879	12.3
158.312	82873.3		157.884	12.7
158.316	82118.7		157.889	15.15
158.321	72057		157.894	16.74
158.326	73117.5		157.899	17.13
158.33	77175.9		157.904	15.14
158.335	88307.6		157.909	19.9
158.34	90269.9		157.914	19.77
158.344	91089.7		157.919	14.75
158.349	93607.6		157.924	14.09
158.354	86619.8		157.929	15.61
158.358	76106.9		157.934	21.83
158.363	74000.3		157.939	20.77
158.367	76238.4		157.944	19.57
158.372	61272.4		157.949	20.83
158.377	68510.3		157.954	20.57
158.381	81646.7		157.959	21.23
158.386	91107.6		157.964	11.83
158.391	101313		157.969	8.27
158.4	93723.6		157.974	12.5
158.405	95615.6		157.979	22.42
158.409	89083		157.984	19.57
158.414	87501.2		157.989	16.2
158.419	88453.7		157.994	14.74
158.423	97829.6		157.999	18.45
158.428	96550.8		158.004	24.4
158.432	94503.1		158.009	22.62
158.437	97142.3		158.014	19.44
158.442	93773.7		158.019	23.48
158.446	96731.5		158.024	27.51
158.451	100741		158.029	22.49
158.456	102828		158.034	25.26
158.46	91429.1		158.039	26.91
158.465	72364.8		158.044	24.27
158.47	65367.2		158.049	23.21
158.474	75427.6		158.054	20.84
158.479	112788		158.059	16.74
158.484	135803		158.064	17.99
158.488	140084		158.069	23.94
158.493	133973		158.074	28.83
158.497	120722		158.079	22.35
158.502	110099		158.084	12.56
158.507	117041		158.089	14.15
158.511	126865		158.094	20.76
158.516	127827		158.099	23.87
158.521	133950		158.104	26.25
158.525	130359		158.109	21.82
158.53	126506		158.114	22.88
158.535	129165		158.119	22.03
158.539	124565		158.124	17.66
158.544	122050		158.129	20.63
158.549	122508		158.134	18.91
158.553	122987		158.139	19.84
158.558	116897		158.144	14.75
158.562	129729		158.149	17.19
158.567	130850		158.154	17.92
158.572	129207		158.159	21.75
158.576	129067		158.164	19.31
158.581	122968		158.169	14.95
158.586	129919		158.174	16.93
158.59	125450		158.179	21.16
158.595	128557		158.184	18.38
158.6	135415		158.189	15.68
158.604	120719		158.194	14.02
158.609	120139		158.199	14.88
158.614	119341		158.204	14.35
158.618	115663		158.209	4.57
158.623	112782		158.214	0.73
158.627	117653		158.227	17.92
158.651	112230		158.232	21.17
158.655	125397		158.237	19.11
158.66	122431		158.242	19.18
158.665	124752		158.247	23.48
158.669	119264		158.252	19.9
158.674	120265		158.257	17
158.679	122520		158.262	20.43
158.683	131840		158.267	20.76
158.688	136845		158.272	19.12
158.692	137428		158.277	12.17
158.697	132406		158.282	5.88
158.702	125312		158.292	16.86
158.706	125073		158.297	14.28
158.711	130372		158.302	16
158.716	115893		158.307	19.9
158.72	131795		158.312	20.5
158.725	134542		158.317	19.97
158.73	128985		158.322	20.44
158.734	127781		158.327	17.79
158.739	108830		158.332	17.86
158.744	105337		158.337	22.15
158.748	106011		158.342	19.51
158.753	118343		158.347	14.28
158.757	117468		158.352	11.84
158.762	112028		158.357	11.17
158.767	121171		158.362	14.61
158.771	131456		158.367	17.72
158.776	119417		158.372	22.75
158.781	117735		158.377	26.92
158.785	101772		158.382	31.15
158.79	95703.2		158.387	29.36
158.795	98104.5		158.392	23.35
158.799	105473		158.397	24.27
158.804	123165		158.402	21.3
158.831	97469.2		158.407	18.32
158.836	95730.8		158.412	24.01
158.84	99426.5		158.417	23.93
158.845	99443		158.422	21.69
158.849	96431.7		158.427	20.76
158.854	101990		158.432	17.85
158.858	100113		158.437	18.58
158.863	101869		158.442	14.62
158.868	112444		158.447	19.18
158.872	116979		158.452	23.02
158.877	101324		158.457	25.39
158.881	95941.2		158.462	26.12
158.886	100607		158.467	21.22
158.89	109445		158.472	20.1
158.895	110770		158.477	18.85
158.899	118207		158.482	24.6
158.904	110964		158.487	28.11
158.908	107563		158.492	25.79
158.913	106049		158.497	26.18
158.917	106616		158.502	22.75
158.922	112331		158.507	23.08
158.926	101977		158.512	26.12
158.931	96793.6		158.517	29.89
158.936	95646.3		158.522	27.18
158.94	97678.2		158.527	19.57
158.945	104291		158.532	19.31
158.949	100583		158.537	20.04
158.954	92114.3		158.542	22.15
158.958	104791		158.547	25.53
158.963	105245		158.552	31.81
158.967	101285		158.557	32.8
158.972	100806		158.562	29.57
158.976	97117.4		158.567	30.03
158.981	101764		158.572	20.31
158.985	102269		158.577	14.42
158.99	89670.5		158.582	15.94
158.994	92692.8		158.587	14.15
158.999	101774		158.592	14.28
159.004	98789.2		158.597	17.39
159.008	99382.8		158.602	15.54
159.013	99081		158.607	20.37
159.017	104290		158.612	23.81
159.022	113014		158.617	28.57
159.026	116903		158.622	24.27
159.031	117516		158.627	27.18
159.035	119428		158.632	22.29
159.04	113214		158.637	20.04
159.044	94976.2		158.642	24.27
159.049	100880		158.647	23.41
159.053	97880		158.652	28.44
159.058	97560		158.657	19.38
159.062	104252		158.662	31.15
159.067	111438		158.667	28.51
159.072	111455		158.672	27.38
159.076	103302		158.677	29.43
159.081	110563		158.682	32.93
159.085	110158		158.687	30.69
159.09	111431		158.692	32.34
159.094	110102		158.697	31.08
159.099	104375		158.702	33.14
159.103	102495		158.707	28.17
159.108	102066		158.712	27.38
159.112	100974		158.717	28.24
159.117	104658		158.722	17.99
159.121	102991		158.727	10.05
159.126	97039.4		158.732	7.87
159.131	95697.2		158.737	9.85
159.135	100300		158.742	13.69
159.14	100405		158.747	22.82
159.144	100107		158.752	23.94
159.149	98674.6		158.757	13.69
159.153	98426.3		158.762	28.1
159.158	99525.8		158.767	30.88
159.171	113056		158.772	27.77
159.176	109336		158.777	27.37
159.18	99779.8		158.782	29.03
159.185	96377.2		158.787	27.45
159.189	99079.3		158.792	26.45
159.194	108841		158.797	28.96
159.199	115159		158.802	33.73
159.203	106550		158.807	37.24
159.208	113420		158.836	21.49
159.212	113047		158.841	28.7
159.217	113988		158.846	26.19
159.221	129410		158.851	29.9
159.226	126803		158.856	21.5
159.23	123718		158.861	17.46
159.235	135208		158.866	24.8
159.239	140384		158.871	28.38
159.244	130553		158.876	23.61
159.248	115037		158.881	22.22
159.253	114571		158.886	20.43
159.257	118939		158.891	17.72
159.262	110464		158.896	20.96
159.267	109164		158.901	28.57
159.271	125957		158.906	34.26
159.276	131441		158.911	25.86
159.28	117404		158.916	27.97
159.285	106319		158.921	29.16
159.289	105072		158.926	28.1
159.294	110225		158.931	23.74
159.298	101388		158.936	20.37
159.303	105833		158.941	16.53
159.307	118153		158.946	11.9
159.312	110057		158.951	13.09
159.316	105296		158.956	29.43
159.321	107189		158.961	32.27
159.325	111993		158.966	23.94
159.33	118291		158.971	20.3
159.335	122424		158.976	18.39
159.339	125580		158.981	14.75
159.344	118589		158.986	10.91
159.348	105608		158.991	10.19
159.353	102007		158.996	13.35
159.357	101473		159.001	8.86
159.362	107141		159.006	6.74
159.366	114047		159.011	13.76
159.371	119073		159.016	19.64
159.375	124961		159.021	22.62
159.38	126982		159.026	25.2
159.384	122881		159.031	28.5
159.389	116474		159.036	28.43
159.393	109966		159.041	32.14
159.398	100707		159.046	27.51
159.403	117392		159.051	22.82
159.407	119751		159.056	16.73
159.412	113187		159.061	20.11
159.416	117474		159.066	18.98
159.421	119789		159.071	16.67
159.425	122644		159.076	20.43
159.43	125883		159.081	22.94
159.434	116639		159.086	21.76
159.439	122911		159.091	27.98
159.443	124698		159.096	35.85
159.448	122563		159.101	31.08
159.452	109619		159.106	33.79
159.457	110493		159.111	30.55
159.461	107563		159.116	34.78
159.466	124154		159.121	32.47
159.471	116992		159.126	29.43
159.475	107738		159.131	26.32
159.48	112086		159.136	27.05
159.484	121275		159.141	26.92
159.489	125693		159.146	25.86
159.493	120305		159.151	27.65
159.498	112302		159.156	26.12
159.502	107371		159.161	29.1
159.507	110326		159.166	31.34
159.511	114309		159.171	34.65
159.516	114327		159.176	33.4
159.52	114598		159.181	37.1
159.525	126966		159.186	33.86
159.529	122153		159.191	20.96
159.534	113913		159.196	16.14
159.539	111604		159.201	17.99
159.543	115047		159.206	17.66
159.548	106488		159.211	22.75
159.552	110669		159.216	31.74
159.557	116241		159.221	33.07
159.561	111979		159.226	34.72
159.566	110009		159.231	36.31
159.57	105888		159.236	35.18
159.575	97423.7		159.241	31.08
159.579	93770.4		159.246	28.23
159.584	94443.5		159.251	25.99
159.588	101092		159.256	23.61
159.593	97430.4		159.261	21.56
159.597	112427		159.266	22.55
159.602	118840		159.271	22.16
159.607	120747		159.276	26.39
159.611	110240		159.281	28.89
159.616	104865		159.286	31.87
159.62	100254		159.291	28.43
159.625	100516		159.296	26.85
159.629	99493.1		159.301	23.02
159.634	100991		159.306	21.23
159.638	102582		159.311	21.96
159.643	98558.5		159.316	25.66
159.647	111569		159.321	18.52
159.652	112613		159.326	13.69
159.656	111535		159.331	18.39
159.661	109806		159.336	26.45
159.665	107298		159.341	32.6
159.67	111972		159.346	35.51
159.675	124766		159.351	31.94
159.679	126897		159.356	26.85
159.684	121364		159.361	25.66
159.688	119749		159.366	21.16
159.693	113599		159.371	19.44
159.697	115280		159.376	16.6
159.702	120286		159.381	17.46
159.706	114461		159.386	20.56
159.711	106541		159.391	26.52
159.715	115047		159.396	33.06
159.72	112061		159.401	30.16
159.724	128845		159.406	27.77
159.729	128868		159.411	29.43
159.733	128481		159.416	25.59
159.738	133406		159.421	22.88
159.743	136020		159.426	16.67
159.747	136054		159.431	7.14
159.752	134638		159.436	3.77
159.756	129323		159.441	11.9
159.761	122454		159.444	29.83
159.765	113426		159.449	21.49
159.77	110497		159.454	15.28
159.774	126375		159.459	19.51
159.779	142744		159.464	23.74
159.783	146545		159.469	22.88
159.788	147937		159.474	24.93
159.792	159715		159.479	24.27
159.797	150586		159.484	30.23
159.801	140235		159.489	29.23
159.806	144296		159.494	25.86
159.811	141585		159.499	25.06
159.815	137013		159.504	23.21
159.82	136639		159.509	21.03
159.824	146631		159.514	19.44
159.829	130374		159.519	18.92
159.833	127186		159.524	21.56
159.838	127713		159.529	31.15
159.842	120694		159.534	33.33
159.851	121996		159.539	30.82
159.856	105792		159.544	24.33
159.86	117026		159.549	20.24
159.865	126445		159.554	21.03
159.87	135519		159.559	23.21
159.874	124629		159.564	25.07
159.879	101895		159.569	29.56
159.901	98310.5		159.574	28.17
159.906	115206		159.579	26.19
159.91	119017		159.584	23.81
159.915	130033		159.589	25.46
159.919	143596		159.594	33.2
159.924	135671		159.599	36.64
159.928	117780		159.604	36.9
159.933	108906		159.609	31.87
159.938	130508		159.614	32.07
159.942	121244		159.619	29.49
159.947	108206		159.624	26.13
159.951	134519		159.629	20.84
159.956	140573		159.634	25.06
159.96	132036		159.639	35.91
159.965	134673		159.644	34.59
159.969	132264		159.649	31.61
159.974	144235		159.654	28.97
159.978	133824		159.659	29.76
159.983	126391		159.664	27.84
159.987	123792		159.669	28.77
159.992	127636		159.674	28.31
159.996	136806		159.679	28.97
160.001	141052		159.684	27.11
160.006	126526		159.689	19.71
160.01	129454		159.694	23.87
160.015	128700		159.699	32.08
160.019	125268		159.704	24.8
160.02	136409		159.709	26.12
160.025	152129		159.714	24.73
160.025	161718		159.719	27.77
160.03	171740		159.724	18.52
160.03	145415		159.729	21.96
160.035	166749		159.734	27.44
160.036	132545		159.739	24.87
160.041	129918		159.744	24.53
160.047	111237		159.749	28.37
160.052	123383		159.754	26.46
160.057	113364		159.759	24.14
160.063	106243		159.764	23.21
160.068	112784		159.769	25.66
160.074	125159		159.774	23.48
160.079	132211		159.779	25.33
160.084	124583		159.784	28.43
160.09	103128		159.789	32.47
160.095	110946		159.794	31.41
160.101	127625		159.799	29.1
160.106	124707		159.804	28.04
160.112	108250		159.809	30.49
160.117	113834		159.814	31.54
160.122	136241		159.819	31.28
160.128	142100		159.824	27.51
160.133	139271		159.829	28.44
160.139	123730		159.834	26.98
160.144	117231		159.839	27.97
160.149	110865		159.844	30.62
160.155	103163		159.849	37.76
160.16	105293		159.854	39.55
160.166	107276		159.859	32.87
160.171	110616		159.864	31.02
160.176	120425		159.869	32.87
160.182	116212		159.874	34.39
160.187	123429		159.879	31.48
160.193	121583		159.884	27.78
160.198	115244		159.889	23.74
160.203	109851		159.894	19.31
160.209	110531		159.899	24.6
160.214	114034		159.904	21.03
160.22	110677		159.909	17.99
160.225	137103		159.914	19.84
160.23	129030		159.919	29.23
160.236	112782		159.924	29.56
160.241	103960		159.929	26.38
160.263	92260.3		159.934	29.16
160.268	114512		159.939	34.38
160.274	123262		159.944	37.82
160.279	116204		159.949	34.85
160.285	105054		159.954	32.4
160.301	126675		159.959	29.56
160.306	142091		159.964	27.45
160.312	154076		159.969	26.98
160.317	146305		159.974	29.56
160.322	125586		159.979	32.93
160.328	119953		159.984	33.07
160.333	115995		159.989	28.56
160.339	113199		159.994	22.61
160.344	112291		159.999	20.7
160.349	121980		160.004	16.87
160.355	150453		160.009	9.59
160.36	140819		160.014	9.65
160.366	114371		160.019	12.49
160.371	112165		160.024	19.18
160.376	122762		160.029	29.23
160.382	143573		160.034	33.86
160.387	161539		160.021	17.59
160.393	128896		160.026	23.74
160.409	102792		160.031	20.57
160.414	123394		160.036	23.94
160.42	127922		160.041	26.72
160.425	116746		160.046	23.21
160.431	121933		160.051	21.36
160.436	123002		160.056	22.16
160.441	122489		160.061	22.29
160.447	121302		160.066	26.58
160.452	139503		160.071	31.54
160.458	134472		160.076	22.95
160.463	127569		160.081	19.71
160.468	97764.2		160.086	22.49
160.474	92291.7		160.091	18.85
160.479	90445.3		160.096	17.86
160.485	111528		160.101	16.34
160.49	109505		160.106	14.22
160.495	97637.8		160.111	16.8
160.501	92892.4		160.116	21.96
160.506	90120.5		160.121	22.95
160.512	99210		160.126	24.4
160.517	110401		160.131	24.01
160.522	110930		160.136	20.9
160.528	111830		160.141	21.69
160.533	101872		160.146	26.85
160.539	96186		160.151	26.19
160.544	85943.1		160.156	18.25
160.549	80826.7		160.161	7.93
160.555	83046.5		160.166	15.8
160.56	77132.1		160.171	24.6
160.566	72567.3		160.176	17.85
160.571	78088.9		160.181	16.07
160.576	83595.1		160.186	19.9
160.582	110216		160.191	21.5
160.587	111568		160.196	19.58
160.593	105475		160.201	9.72
160.598	101078		160.231	21.42
160.604	95695.9		160.236	24.07
160.609	107185		160.241	25.86
160.614	128342		160.246	19.11
160.62	94345.2		160.251	13.49
160.625	77315.8		160.256	13.55
160.631	71175.1		160.261	18.72
160.636	84435.8		160.266	20.7
160.641	96261.8		160.271	16.54
160.647	83982.8		160.276	16.4
160.652	95102.3		160.281	16.93
160.658	99627.5		160.286	16.13
160.663	97890.1		160.291	18.71
160.668	99892.8		160.296	19.44
160.674	113455		160.301	20.43
160.679	117140		160.306	23.22
160.685	122018		160.311	25.26
160.69	125854		160.316	26.39
160.695	100754		160.321	25.86
160.701	96996.4		160.326	26.78
160.706	109606		160.331	24.14
160.712	108132		160.336	22.55
160.717	114328		160.341	20.3
160.722	103915		160.346	26.98
160.728	86720.9		160.351	33
160.733	79511.4		160.356	29.56
160.739	66359.8		160.361	24.14
160.744	61626.8		160.366	22.15
160.75	62350.7		160.371	19.9
160.766	63276.1		160.376	16.06
160.771	77111.8		160.381	17.85
160.777	89694.5		160.386	22.02
160.782	90705.9		160.391	24.67
160.787	81998.8		160.396	24.67
160.793	78965.1		160.401	24.87
160.798	80448.1		160.406	24.53
160.804	86035.8		160.411	20.37
160.809	90533.2		160.416	21.69
160.814	87680.4		160.421	22.22
160.82	91216.2		160.426	20.24
160.825	98638.4		160.431	19.97
160.831	100633		160.436	22.28
160.836	100710		160.441	20.37
160.841	99702.8		160.446	16.2
160.847	98295.2		160.451	10.91
160.852	102094		160.456	16.27
160.858	111476		160.461	19.38
160.863	105698		160.466	21.43
160.868	104707		160.471	19.83
160.874	112048		160.476	17.86
160.901	128809		160.481	21.75
160.906	114242		160.486	26.19
160.912	119448		160.491	26.45
160.917	122228		160.496	26.39
160.923	127518		160.501	24.14
160.928	131424		160.506	25.53
160.933	146694		160.511	31.74
160.939	149694		160.516	26.98
160.944	142681		160.521	24.74
160.95	138956		160.526	24
160.955	139786		160.531	26.98
160.96	128560		160.536	29.82
160.966	138427		160.541	27.11
160.971	149537		160.546	20.9
160.977	140375		160.551	19.71
160.982	121043		160.556	23.41
160.987	112378		160.561	16.8
160.993	90277.6		160.566	13.3
160.998	108150		160.571	13.75
161.004	124618		160.576	11.37
161.009	107558		160.581	7.41
161.014	113513		160.586	3.64
161.02	122483		160.591	1.72
161.025	119774		160.601	11.51
161.031	116246		160.606	13.63
161.036	113309		160.611	14.75
161.041	126145		160.616	16
161.047	122579		160.621	5.49
161.052	107419		160.626	1.79
161.058	99712		160.631	6.41
161.063	100095		160.417	13.56
161.069	91317		160.422	14.48
161.079	106173		160.427	16.79
161.085	104675		160.432	18.98
161.09	103060		160.437	20.36
161.096	90902.8		160.442	22.68
161.101	89888.7		160.447	22.22
161.106	86583		160.452	23.8
161.112	109532		160.457	24.73
161.117	115614		160.462	23.81
161.123	111999		160.467	25.86
161.128	87526.7		160.472	28.9
161.133	93171		160.477	26.45
161.139	110006		160.482	17.73
161.144	126012		160.487	10.91
161.15	140583		160.492	9.53
161.155	134954		160.497	15.54
161.16	133065		160.502	11.77
161.166	133083		160.507	6.01
161.171	142898		160.512	20.9
161.177	136860		160.517	20.5
161.182	125916		160.527	23.61
161.187	108572		160.532	28.11
161.193	88263.9		160.537	27.11
161.198	99054.3		160.542	26.39
161.204	111600		160.547	27.91
161.209	101688		160.552	28.71
161.214	116564		160.557	24.28
161.22	123453		160.562	18.52
161.225	111150		160.567	17.99
161.231	105408		160.572	22.42
161.236	117255		160.577	17.72
161.242	120476		160.582	19.05
161.247	135773		160.587	21.03
161.252	111664		160.592	22.81
161.258	101191		160.597	23.08
161.263	94559.8		160.602	24.47
161.269	85450.5		160.607	26.91
161.274	98312.7		160.612	27.31
161.279	107605		160.617	27.25
161.285	108108		160.622	28.96
161.29	104296		160.627	26.92
161.296	105654		160.632	25.26
161.301	115691		160.637	23.02
161.306	138903		160.642	18.05
161.312	141160		160.647	13.82
161.317	138764		160.652	12.83
161.323	134177		160.657	14.68
161.328	109980		160.662	28.96
161.333	100865		160.667	26.58
161.339	106255		160.672	19.77
161.344	105069		160.677	16.33
161.35	103534		160.682	16.66
161.355	108808		160.687	19.84
161.36	105626		160.692	22.42
161.366	101299		160.697	23.54
161.371	107575		160.702	28.31
161.377	104711		160.707	32.14
161.382	113776		160.712	32.73
161.388	115826		160.717	30.82
161.393	108886		160.722	26.85
161.398	106798		160.727	28.5
161.404	105101		160.732	25.13
161.409	109442		160.737	24
161.415	119601		160.742	30.76
161.42	123944		160.747	32.87
161.425	117695		160.752	29.3
161.431	119194		160.757	26.45
161.436	116873		160.762	21.3
161.442	136316		160.767	22.68
161.447	125402		160.772	26.92
161.452	140770		160.777	22.22
161.458	130208		160.782	19.58
161.463	132946		160.787	19.25
161.469	114026		160.792	21.49
161.479	103518		160.797	19.71
161.485	95345.7		160.802	17.79
161.49	92463.7		160.807	17.59
161.496	99650.2		160.812	20.11
161.501	112325		160.817	24.01
161.506	109979		160.822	24.86
161.512	103733		160.827	26.38
161.517	108694		160.832	25.33
161.523	132062		160.837	25.86
161.528	140573		160.842	25.99
161.533	140042		160.847	23.01
161.539	125444		160.852	22.15
161.544	118391		160.857	23.87
161.561	146020		160.862	21.96
161.566	139178		160.867	23.74
161.571	122060		160.872	25.73
161.577	118602		160.877	25.72
161.582	125682		160.882	25.66
161.588	128476		160.887	26.85
161.593	140015		160.892	18.85
161.598	142324		160.907	20.5
161.604	137857		160.912	33.13
161.609	148484		160.917	30.82
161.615	145447		160.922	30.62
161.62	149031		160.927	29.29
161.625	145238		160.932	21.75
161.631	139325		160.937	15.34
161.635	111940		160.942	16.99
161.73	109813		160.947	23.54
161.735	141627		160.952	23.74
161.74	148350		160.957	20.17
161.745	139903		160.962	19.57
161.75	124756		160.967	21.82
161.755	124822		160.972	27.12
161.76	140691		160.977	31.48
161.765	139468		160.982	29.36
161.77	141136		160.987	17.72
161.775	129043		161.002	24.67
161.78	112194		161.007	22.75
161.785	118840		161.012	6.22
161.79	113129		161.017	1.05
161.795	107841		161.022	0
161.8	113874		161.027	7.08
161.805	114822		161.03	20.76
161.81	124954		161.035	19.18
161.815	143219		161.04	13.89
161.82	138343		161.045	12.83
161.825	137969		161.05	15.28
161.83	145105		161.055	17.99
161.835	152813		161.06	15.74
161.84	154898		161.065	17.13
161.845	149479		161.07	21.89
161.85	144340		161.075	20.24
161.855	120265		161.08	19.77
161.86	110720		161.085	20.84
161.865	109080		161.09	21.1
161.87	98856.4		161.095	19.05
161.875	94647.4		161.1	19.58
161.88	83494.8		161.105	22.49
161.885	94059.6		161.11	21.43
161.89	115281		161.115	23.14
161.895	124009		161.12	24.67
161.9	111286		161.125	23.48
161.905	109919		161.13	22.89
161.91	120202		161.135	17
161.915	99168.8		161.14	16.14
161.92	86396.9		161.145	15.28
161.925	95624		161.15	16.73
161.93	95909.4		161.155	18.06
161.935	103414		161.16	15.81
161.94	107964		161.165	17.06
161.945	100149		161.17	18.45
161.95	93417.4		161.175	19.44
161.955	86510.5		161.18	20.04
161.96	86816.9		161.185	7.14
161.975	112881		161.19	3.11
161.98	112038		161.195	4.03
161.985	104757		161.225	4.29
161.99	110630		161.23	7.94
161.995	103614		161.235	8
162	98097.9		161.24	9.45
162.005	101271		161.245	22.28
162.01	103529		161.25	22.48
162.015	96110		161.255	22.22
162.02	96015.4		161.26	18.91
162.025	92406.6		161.265	14.81
162.03	93297.3		161.27	17.72
162.035	85444		161.275	20.5
162.04	99987.1		161.28	19.97
162.045	90023.4		161.285	21.69
162.05	87436.4		161.29	22.95
162.055	99163.8		161.295	23.41
162.06	103265		161.3	24.01
162.065	102071		161.305	25
162.07	92967.7		161.31	27.38
162.075	108873		161.315	22.95
162.08	105212		161.32	18.85
162.085	113389		161.325	17.86
162.09	106734		161.33	16.67
162.095	103971		161.335	9.53
162.1	106239		161.34	16.47
162.105	120678		161.345	22.15
162.11	118711		161.35	19.38
162.115	104840		161.355	18.78
162.12	87157.7		161.36	23.15
162.125	89121.8		161.365	25
162.13	99135.9		161.37	23.67
162.135	84250.3		161.375	21.29
162.14	86856.2		161.38	20.43
162.145	93243.5		161.385	20.83
162.15	95172.6		161.39	21.35
162.155	80346.5		161.395	26.85
162.16	82212.1		161.4	20.63
162.165	89324.9		161.405	13.89
162.17	77917.8		161.41	10.98
162.18	66171.8		161.415	16.47
162.21	108019		161.42	17.39
162.215	109389		161.425	9.52
162.22	94339		161.43	11.44
162.23	93071.5		161.435	10.71
162.235	105451		161.44	14.15
162.24	93998		161.445	21.49
162.245	85753.5		161.45	18.18
162.255	100222		161.455	21.49
162.26	105663		161.46	19.7
162.265	103539		161.465	19.9
162.27	105493		161.47	23.14
162.275	108297		161.475	19.44
162.28	92778.2		161.48	15.41
162.285	92157.3		161.485	17.46
162.29	104805		161.49	17
162.295	99828.6		161.495	12.96
162.3	95090.2		161.5	9.86
162.305	77861.6		161.505	10.84
162.31	87975.4		161.51	12.9
162.315	94699.8		161.515	18.38
162.32	85805.2		161.52	22.88
162.325	93192.2		161.525	26.19
162.33	101591		161.53	19.77
162.335	101389		161.535	12.1
162.34	91789.2		161.54	12.3
162.345	107965		161.545	12.43
162.35	101542		161.55	14.55
162.355	98215.4		161.555	16.73
162.36	79562.1		161.56	16.6
162.365	66976.8		161.575	20.83
162.37	61103.8		161.58	25.26
162.375	64849.9		161.585	26.72
162.38	65200.8		161.59	24.73
162.385	87214.8		161.595	19.97
162.39	101371		161.6	13.69
162.395	103858		161.605	12.76
162.4	98285.3		161.61	16.67
162.405	83333.6		161.615	18.06
162.41	82627.6		161.62	19.31
162.415	88291.2		161.625	24.54
162.42	90464.4		161.63	21.82
162.425	96902.5		161.635	4.82
162.43	100262		161.637	1.39
162.435	99870.9		161.642	21.23
162.44	92442		161.647	25.8
162.445	92141.9		161.652	19.91
162.45	90748.1		161.657	17.33
162.455	92294.4		161.662	18.65
162.46	94328		161.667	20.37
162.465	93250.9		161.672	18.12
162.47	99174.3		161.677	16.8
162.475	102578		161.682	16.93
162.48	97981		161.687	18.78
162.485	97751.6		161.692	18.38
162.49	100863		161.697	18.59
162.495	95993.9		161.702	18.98
162.5	91962		161.707	24.34
162.505	98797.4		161.712	28.1
162.51	105288		161.717	23.81
162.515	104642		161.722	18.32
162.52	96552.3		161.727	17.59
162.525	94760.9		161.732	16.53
162.53	106339		161.737	18.39
162.535	102440		161.742	17.26
[truncated: 10,059 more rows]

## Sheet: carbon & oxygen isotope
Depth (ft)	δ18O (‰)	δ13C Bulk (‰)	Depth (m)			Depth (ft)	Depth (m)	Benthic δ13C (‰)	Benthic δ18O (‰)
591.3	-2.02	-0.89	180.228			611.6	186.416	-0.53	-1.35
593.25	-2.05	-0.91	180.823			619.2	188.732	-3.18	-3.04
593.9	-1.85	-0.71	181.021			630.6	192.207	-2.91	-3.17
596.9	-1.05	-1.19	181.935			636.9	194.127	-3.16409	-3.15223
598.65	-1.25	-0.81	182.469			640.1	195.102	-3.21	-3.04
607.2	-1.56	-0.94	185.075			646	196.901	-3.0692	-3.18309
608.5	-1.54	-0.95	185.471			652.3	198.821	-2.89	-2.5
610.25	-1.36	-0.13	186.004			658.9	200.833	0.670563	-1.35856
611	-1.03	-0.11	186.233			663.55	202.25	0.29	-1.01
612.25	-0.87	-0.43	186.614			666.38	203.113	0.729496	-1.18337
615.2	-8.83	-7.99	187.513
619.1	-6.95	-6.62	188.702
622.7	-2.85	-4.07	189.799
625.7	-2.8	-3.65	190.713
626.3	-4.56	-4.73	190.896
627	-3.22	-3.86	191.11
627.6	-4.95	-5.18	191.292
628.25	-3.24	-3.9	191.491
628.9	-5.78	-5.79	191.689
630.15	-3.24	-3.87	192.07
630.3	-5.64	-5.79	192.115
630.5	-2.93	-3.73	192.176
630.65	-6.26	-6.01	192.222
630.85	-3.21	-3.97	192.283
631.05	-5.58	-5.89	192.344
631.2	-2.98	-3.83	192.39
631.35	-3.25	-3.88	192.435
631.55	-3.25	-4.17	192.496
631.7	-5.67	-7.03	192.542
631.85	-3.32	-3.85	192.588
632	-4.3	-5.41	192.634
632.15	-3.22	-3.77	192.679
632.35	-5.75	-6.17	192.74
632.5	-3.19	-3.78	192.786
632.65	-3.05	-3.67	192.832
632.94	-3.1	-3.58	192.92
633.12	-4.79	-5.1	192.975		Sampling rate: d13C bulk
633.28	-2.97	-3.75	193.024
633.44	-4.62	-5.81	193.073
633.59	-2.93	-3.45	193.118
633.75	-6.18	-7.55	193.167
633.9	-2.95	-3.45	193.213
634.04	-6.32	-6.89	193.255
634.22	-2.99	-3.49	193.31
634.4	-2.87	-3.85	193.365
634.58	-3.14	-3.7	193.42
634.85	-3.2	-3.7	193.502
635.09	-3.1	-3.48	193.575
635.26	-3	-3.5	193.627
635.43	-2.77	-3.37	193.679
635.57	-2.94	-3.47	193.722
635.74	-3.25	-3.34	193.774
635.9	-2.83	-3.52	193.822
636.07	-2.81	-3.51	193.874
636.45	-2.89	-3.48	193.99
636.62	-2.91	-3.42	194.042
636.77	-2.91	-3.43	194.087
636.93	-2.87	-3.5	194.136
640.08	-2.91	-3.42	195.096
640.16	-3.11	-3.52	195.121
640.26	-2.91	-3.88	195.151
641.69	-3.21	-4.19	195.587
642.48	-3.44	-4.27	195.828
642.87	-2.73	-4.82	195.947
643.17	-3.2	-4.17	196.038
643.69	-3.82	-4.21	196.197
645.11	-2.81	-3.75	196.63
645.3	-2.36	-3.27	196.687
645.4	-3.91	-4.67	196.718
645.49	-2.44	-3.62	196.745
645.59	-2.58	-3.62	196.776
645.8	-0.42	-7.97	196.84
645.89	-2.69	-3.32	196.867
646	-2.17	-3.4	196.901
646.09	-2.89	-3.52	196.928
646.18	-2.91	-3.59	196.956
646.29	-2.45	-3.62	196.989
646.39	-2.65	-4.84	197.02
646.48	-2.56	-3.47	197.047
646.58	-0.61	-6.47	197.078
646.68	-2.46	-3.72	197.108
646.77	-5.58	-6.83	197.135
647.07	-2.85	-3.94	197.227
647.17	-3.47	-5.17	197.257
647.27	-2.81	-3.07	197.288
647.37	-2.88	-6.38	197.318
647.48	-3.39	-4.04	197.352
647.58	-2.31	-3.27	197.382
648.15	-2.13	-3.68	197.556
648.2	-2.78	-4.09	197.571
648.3	-2.8	-3.17	197.602
648.4	-2.53	-3.84	197.632
648.5	-2.19	-3.47	197.663
648.6	-2.61	-3.63	197.693
648.78	-2.64	-4.37	197.748
648.88	-2.68	-3.75	197.779
649	-2.83	-3.25	197.815
649.2	-5.12	-6.02	197.876
649.38	-1.83	-3.1	197.931
649.48	-2.44	-3.45	197.962
649.58	-2.28	-3.25	197.992
649.68	-4.8	-1.6	198.022
649.78	-1.98	-3.23	198.053
649.88	-1.98	-3.21	198.083
650	-2.03	-3.15	198.12
650.1	-2.39	-3.33	198.15
650.2	-2.47	-4.47	198.181
650.3	-1.98	-3.35	198.211
650.4	-2.28	-3.23	198.242
650.5	-3	-4.86	198.272
650.6	-3.17	-4.76	198.303
650.7	-3.22	-5.42	198.333
650.8	-4.89	-6.13	198.364
650.9	-1.66	-2.97	198.394
651.5	-0.14	-1.8	198.577
653.3	-1.04	-4.35	199.126
653.4	-5.05	-11.67	199.156
653.5	-0.3	-5.93	199.187
653.6	-0.29	-6.07	199.217
653.7	-0.38	-6.39	199.248
653.8	-0.65	-5.28	199.278
653.9	-0.59	-5.18	199.309
654	-2.89	-13.34	199.339
654.1	0.09	-7.48	199.37
654.2	-1.39	-5.4	199.4
654.3	-1.51	-4.41	199.431
654.4	-0.89	-4.94	199.461
654.6	-0.26	-6.51	199.522
654.7	-0.34	-5.86	199.553
654.8	-0.01	-5.88	199.583
654.9	-1.03	-4.73	199.614
655	-4.81	-12.38	199.644
655.1	-0.18	-6.25	199.674
655.18	1.65	-9.05	199.699
655.4	-3.4	-9.66	199.766
655.5	-0.95	-4.31	199.796
655.6	-6.1	-6.66	199.827
655.7	-3.49	-5.25	199.857
655.8	-10.61	-11.61	199.888
656	1.94	-9.64	199.949
656.1	-6.11	-11.14	199.979
656.6	-8.05	-7.31	200.132
656.7	-2.9	-5.15	200.162
656.8	-4.23	-5.56	200.193
656.9	-8.09	-7.25	200.223
657.1	-3.28	-4.94	200.284
657.3	-3	-4.65	200.345
657.55	-1.92	-1.08	200.421
657.7	-0.85	-0.77	200.467
657.9	-0.9	0.14	200.528
658.2	-1.07	0.42	200.619
658.55	-1.45	0.39	200.726
658.9	-1.37	0.2	200.833
659.25	-1	0.16	200.939
659.6	-1.17	-0.05	201.046
659.9	-0.36	0.05	201.138
660.25	-0.6	0.21	201.244
660.6	-0.42	0.53	201.351
660.9	-0.87	0.14	201.442
661.3	-0.38	0.46	201.564
661.6	0.25	0.19	201.656
661.95	-0.38	0.64	201.762
662.3	-0.11	0.82	201.869
662.6	-0.29	0.74	201.96
662.95	-0.62	0.54	202.067
663.25	-0.48	0.67	202.159
663.55	-0.52	0.52	202.25
663.9	-0.46	0.5	202.357
664.15	-0.77	0.49	202.433
664.55	-0.73	0.22	202.555
664.85	-1.36	0.27	202.646
665.1	-1.23	0.72	202.722
665.44	-1.54	0.78	202.826
665.75	-1.63	0.5	202.921
666.38	-0.85	0.86	203.113
666.75	-1.04605	0.801476	203.225
667.15	-1.18629	0.780517	203.347
667.55	-0.82188	0.669737	203.469
667.95	-0.702386	1.08891	203.591
668.3	-0.659921	1.32843	203.698
668.7	-0.731025	1.24759	203.82
669.2	-0.579929	1.27554	203.972
669.55	-1.01939	1.10687	204.079
669.9	-0.762627	1.11186	204.186
670.35	-1.32257	1.04699	204.323
670.7	-0.941374	0.945191	204.429
671.15	-1.5023	1.08392	204.567
671.55	-1.25739	0.868343	204.688
671.95	-1.11123	1.39729	204.81
672.3	-0.857432	1.38033	204.917
672.8	-1.15666	1.22264	205.069
673.1	-0.538452	1.37833	205.161
673.5	-1.25542	1.11585	205.283
673.9	-0.949274	1.36735	205.405
674.3	-0.792253	1.07394	205.527
674.75	-0.854469	0.53201	205.664
675.1	-1.01347	0.784509	205.77
675.5	-0.483149	0.964153	205.892
675.9	-0.673747	0.975131	206.014
676.35	-0.837681	0.954173	206.151
676.75	-0.909772	0.837405	206.273
677.1	-0.596718	0.686703	206.38
677.5	-1.41639	0.712652	206.502
677.9	-0.584867	1.15777	206.624
678.9	-0.903847	1.3923	206.929
680	-0.375505	1.47913	207.264
681.35	-0.743863	1.28252	207.675
682.7	-0.953225	1.25757	208.087
684	-0.846569	1.36436	208.483
685.2	-1.06087	1.28452	208.849
686.5	-0.99964	1.54201	209.245
687.85	-0.634245	1.40628	209.657
689.15	-0.893971	1.18272	210.053
690.95	-0.916685	1.4462	210.602
692.2	-0.637207	1.3933	210.983
693.2	-0.670784	1.35438	211.287
694.5	-1.07469	0.892296	211.684
697.15	-0.952237	1.14979	212.491
698.8	-0.850519	0.80946	212.994
700.05	-0.766577	0.735606	213.375
