# Supplementary material for: Astrochronology of the Paleocene-Eocene Thermal Maximum on the Atlantic Coastal Plain
Source: Nat Commun. 2022 Sep 24;13:5618. doi: 10.1038/s41467-022-33390-x (PMC9509358; doi:10.1038/s41467-022-33390-x)
Supplement: Supplementary file 5 — Supplementary Software 1 [file 41467_2022_33390_MOESM5_ESM.zip]

Archive with 20 entries (19 files):
- Supplementary Software 1/
- __MACOSX/._Supplementary Software 1
- Supplementary Software 1/p0055x.depth.36x36x16.Li
- __MACOSX/Supplementary Software 1/._p0055x.depth.36x36x16.Li
- Supplementary Software 1/save.orb_pts_var.p0055x.li.brief.dat
- __MACOSX/Supplementary Software 1/._save.orb_pts_var.p0055x.li.brief.dat
- Supplementary Software 1/p0055c.3pal.20200219.li.orbit.config
- __MACOSX/Supplementary Software 1/._p0055c.3pal.20200219.li.orbit.config
- Supplementary Software 1/p0055c.Lietal2020.3pal.SPIN2gl.config
- __MACOSX/Supplementary Software 1/._p0055c.Lietal2020.3pal.SPIN2gl.config
- Supplementary Software 1/save.orb_pts_loc.p0055x.master.li.corrected.dat
- __MACOSX/Supplementary Software 1/._save.orb_pts_loc.p0055x.master.li.corrected.dat
- Supplementary Software 1/p0055x.sedcoremask.36x36x16.Li
- __MACOSX/Supplementary Software 1/._p0055x.sedcoremask.36x36x16.Li
- Supplementary Software 1/readme.config
- __MACOSX/Supplementary Software 1/._readme.config
- Supplementary Software 1/p0055c.Lietal2020.3pal.SPIN1.config
- __MACOSX/Supplementary Software 1/._p0055c.Lietal2020.3pal.SPIN1.config
- Supplementary Software 1/orbits_La2004_54660_55660_cGENIE.dat
- __MACOSX/Supplementary Software 1/._orbits_La2004_54660_55660_cGENIE.dat
