# Supplementary material for: Astrochronology of the Paleocene-Eocene Thermal Maximum on the Atlantic Coastal Plain
Source: Nat Commun. 2022 Sep 24;13:5618. doi: 10.1038/s41467-022-33390-x (PMC9509358; doi:10.1038/s41467-022-33390-x)
Supplement: Supplementary file 5 — Supplementary Software 1 [file 41467_2022_33390_MOESM5_ESM.zip › Supplementary Software 1/p0055x.depth.36x36x16.Li]

  -0.0    -0.0    -0.0    -0.0    -0.0    -0.0  2099.7  2099.7    -0.0    -0.0    -0.0    -0.0    -0.0    -0.0    -0.0    -0.0    -0.0   557.8   557.8   557.8   200.0   410.6   410.6   283.8    -0.0    -0.0    -0.0    -0.0    -0.0    -0.0    -0.0    -0.0    -0.0    -0.0    -0.0    -0.0
2520.1  1737.9    -0.0    -0.0    -0.0    -0.0    -0.0    -0.0    -0.0    -0.0    -0.0    -0.0    -0.0    -0.0    -0.0    -0.0    -0.0    -0.0    -0.0    -0.0    -0.0    -0.0   174.8   283.8    80.8    -0.0    -0.0    -0.0    -0.0    -0.0    -0.0    -0.0    -0.0    -0.0  1737.9  2099.7
4234.5  4234.5  3575.6  3575.6  2520.1  3008.3    -0.0    -0.0    -0.0    -0.0    -0.0    -0.0    -0.0   728.8    -0.0    -0.0    80.8    -0.0    -0.0    -0.0    -0.0    -0.0   174.8   174.8    -0.0    -0.0    -0.0    -0.0    -0.0    -0.0    -0.0    -0.0   728.8  2099.7  3575.6  4234.5
4234.5  4234.5  4234.5  4234.5  3008.3  3008.3    -0.0    -0.0    -0.0    -0.0    -0.0    -0.0    -0.0  1426.4  1426.4    -0.0    -0.0    80.8    -0.0    -0.0    -0.0    -0.0    80.8    -0.0    -0.0    -0.0    -0.0    -0.0    -0.0    -0.0    -0.0  1158.3  3008.3  3575.6  3008.3  4234.5
3575.6  4234.5  4234.5  4234.5  3008.3  3008.3  2099.7    -0.0    -0.0    -0.0    -0.0    -0.0    -0.0  1158.3  3008.3   927.5    -0.0    -0.0    -0.0    -0.0   174.8   174.8   174.8    -0.0    -0.0    -0.0    -0.0    -0.0    -0.0    -0.0    -0.0  3575.6  4234.5  4234.5  3008.3  3008.3
3008.3  3008.3  3575.6  4234.5  3008.3  3575.6   400.0    -0.0    -0.0    -0.0    -0.0    -0.0    -0.0    -0.0  3008.3  2150.0    -0.0    -0.0   174.8   410.6   283.8   283.8   174.8    80.8    -0.0    -0.0    -0.0    -0.0    -0.0    -0.0  2520.1  4234.5  4234.5  4234.5  3008.3  3008.3
3575.6  3575.6  3008.3  3008.3  2520.1  3575.6  4234.5    -0.0    -0.0    -0.0    -0.0    -0.0    73.0  3575.6  4234.5  3575.6  2000.0   283.8    -0.0   728.8   410.6   557.8   283.8    80.8    -0.0    -0.0    -0.0    -0.0    -0.0    -0.0  3575.6  4234.5  4234.5  3008.3  3575.6  4234.5
4234.5  4234.5  3575.6  3575.6  3008.3  3575.6  4234.5    -0.0    -0.0    -0.0    -0.0  3008.3  5000.0  5000.0  4234.5  3008.3    -0.0  2099.7   927.5   927.5  2520.1  1158.3    80.8    -0.0    -0.0    -0.0    -0.0    -0.0    -0.0    -0.0  3575.6  3575.6  3008.3  3008.3  3575.6  4234.5
4234.5  4234.5  4234.5  4234.5  3575.6  3575.6  4234.5    -0.0    -0.0  1737.9   927.5  4234.5  5000.0  4234.5  4234.5  4230.0   728.8  2099.7  1737.9  2520.1  2099.7  2520.1    80.8    -0.0    -0.0    -0.0    -0.0    -0.0    -0.0  1158.3  3008.3  3008.3  3008.3  3575.6  4234.5  4234.5
4234.5  4234.5  2294.4  4234.5  3575.6  3575.6  3575.6  2520.1    -0.0  3575.6  1737.9  5000.0  5000.0  3575.6  5000.0  3575.6   283.8    -0.0  1426.4  3575.6  1426.4  3575.6  1158.3    -0.0    -0.0    -0.0    -0.0    -0.0    -0.0  2520.1  3008.3  3575.6  3575.6  4234.5  4234.5  4234.5
4234.5  4234.5  4234.5  4234.5  4234.5  3575.6  3008.3  3575.6    -0.0  3008.3  2099.7  5000.0  1900.0  3575.6  5000.0  2520.1    -0.0    -0.0   557.8  1158.3   557.8  3575.6  3575.6   927.5    -0.0    -0.0    -0.0    -0.0    -0.0  3575.6  3575.6  4234.5  4234.5  4234.5  4234.5  4234.5
4234.5  4234.5  5000.0  5000.0  4234.5  3575.6  3575.6  4234.5  1426.4  1737.9  2520.1  4234.5  4234.5  4234.5  5000.0    -0.0    -0.0    -0.0    80.8   174.8    -0.0  2099.7  5000.0    -0.0    -0.0    -0.0    -0.0    -0.0  1426.4  4234.5  4234.5  4234.5  4234.5  5000.0  5000.0  5000.0
5000.0  5000.0  5000.0  5000.0  4234.5  3575.6  3575.6  4234.5    -0.0  1426.4  3008.3  4234.5  4234.5  4234.5  5000.0    -0.0    -0.0    -0.0    -0.0    -0.0    -0.0  1158.3  4234.5  1737.9    -0.0  2099.7    -0.0    -0.0  3008.3  4234.5  4234.5  4234.5  5000.0  5000.0  5000.0  5000.0
5000.0  5000.0  5000.0  5000.0  4234.5  3575.6  3575.6  3200.0  2520.1  2520.1  3575.6  4234.5  4234.5  4234.5  5000.0   283.8    -0.0    -0.0    -0.0    -0.0    -0.0   728.8  4234.5  1426.4   927.5  4234.5    -0.0    -0.0  3575.6  4234.5  4234.5  4234.5  5000.0  5000.0  5000.0  5000.0
5000.0  5000.0  5000.0  5000.0  1400.0  3575.6  3008.3  4234.5  3575.6  4234.5  3575.6  4234.5  1500.0  4234.5  4234.5   283.8    -0.0    -0.0    -0.0    -0.0    -0.0   410.6  2520.1   410.6   557.8  4234.5  2520.1    -0.0  2099.7  3008.3  4234.5  4234.5  4234.5  5000.0  5000.0  5000.0
5000.0  5000.0  5000.0  5000.0  5000.0  4234.5  3008.3  4234.5  5000.0  4234.5  3575.6  3008.3  3575.6  3575.6  4234.5    -0.0    -0.0    -0.0    -0.0    -0.0    -0.0   728.8  1737.9   174.8   174.8  3008.3  4234.5    -0.0    -0.0  2520.1  4234.5  4234.5  4234.5  4234.5  5000.0  5000.0
5000.0  5000.0  5000.0  5000.0  5000.0  4234.5  3008.3  4234.5  5000.0  4234.5  1730.0    -0.0  1737.9  3575.6  3575.6    -0.0    -0.0    -0.0    -0.0    -0.0    -0.0  1426.4  2099.7    -0.0   174.8  2520.1  5000.0  1737.9    -0.0  2520.1  4234.5  4234.5  3575.6  4234.5  5000.0  5000.0
5000.0  5000.0  5000.0  5000.0  5000.0  4234.5  3008.3  3200.0  5000.0  5000.0    -0.0    -0.0    -0.0  3008.3  1300.0  2520.1    -0.0    -0.0    -0.0    -0.0    -0.0  2099.7  2520.1    -0.0   174.8  3008.3  5000.0  3008.3    -0.0  2520.1  4234.5  3575.6  4234.5  4234.5  4234.5  5000.0
4234.5  5000.0  5000.0  5000.0  5000.0  4234.5  3008.3  2900.0  5000.0  5000.0    -0.0    -0.0    -0.0    -0.0  3575.6  4234.5  3575.6  1426.4    -0.0    -0.0    -0.0  3008.3  2099.7    -0.0    -0.0  4234.5  5000.0  4234.5  3575.6  3575.6  3575.6  3575.6  4234.5  4234.5  4234.5  5000.0
4234.5  5000.0  5000.0  5000.0  5000.0  4234.5  3008.3  4234.5  5000.0  5000.0    -0.0    -0.0    -0.0    -0.0  2520.1  4234.5  3575.6    -0.0    -0.0    -0.0    -0.0  3575.6  1737.9    -0.0  3008.3  4234.5  4234.5  4234.5  4234.5  4234.5  4234.5  4234.5  4234.5  4234.5  5000.0  4234.5
3575.6  5000.0  5000.0  5000.0  5000.0  4234.5  3008.3  4234.5  5000.0  5000.0    -0.0    -0.0    -0.0    -0.0    -0.0  4234.5  3575.6    -0.0    -0.0    -0.0    -0.0  3575.6  1737.9    -0.0  4234.5  4234.5  4234.5  3575.6  3575.6  4234.5  4234.5  4234.5  4234.5  4234.5  4234.5  4234.5
3575.6  4234.5  5000.0  5000.0  5000.0  4234.5  3008.3  4234.5  5000.0  5000.0    -0.0    -0.0    -0.0    -0.0    -0.0  4234.5  4234.5   237.5    -0.0    -0.0  2099.7  3575.6  1737.9  2099.7  4234.5  4234.5  3575.6  3008.3  3008.3  3575.6  4234.5  4234.5  4234.5  4234.5  4234.5  4234.5
3575.6  4234.5  5000.0  4234.5  4234.5  4234.5  3008.3  4234.5  5000.0  5000.0    -0.0    -0.0    -0.0    -0.0    -0.0  4234.5  4234.5  3575.6    -0.0    -0.0   400.0  4234.5  3008.3  3008.3  4234.5  4234.5  3008.3  3008.3  3008.3  3575.6  4234.5  4234.5  4234.5  4234.5  4234.5  4234.5
3575.6  4234.5  4234.5  4234.5  4234.5  4234.5  3575.6  5000.0  5000.0  5000.0  3575.6    -0.0    -0.0    -0.0    -0.0  4234.5  4234.5  3575.6    -0.0    -0.0    -0.0  4234.5  3575.6  3575.6  4234.5  3575.6  3008.3  3575.6  3575.6  3575.6  3575.6  3575.6  4234.5  4234.5  4234.5  4234.5
4234.5  4234.5  4234.5  4234.5  4234.5  4234.5  3575.6  5000.0  5000.0  5000.0  5000.0    -0.0    -0.0    -0.0    -0.0  4234.5  3575.6  2520.1    -0.0    -0.0    -0.0  2520.1  4234.5  4234.5  3575.6  3008.3  3575.6  4234.5  4234.5  4234.5  4234.5  4234.5  3575.6  3575.6  4234.5  4234.5
4234.5  4234.5  4234.5  4234.5  4234.5  4234.5  3575.6  4234.5  5000.0  5000.0  5000.0    -0.0    -0.0    -0.0  2099.7  4234.5  3575.6  2520.1    -0.0    -0.0  1426.4  2520.1  4234.5  4234.5  3008.3  3008.3  4234.5  5000.0  4234.5  3008.3  3008.3  4234.5  4234.5  4234.5  3575.6  4234.5
4234.5  4234.5  4234.5  4234.5  4234.5  4234.5  3008.3  4234.5  5000.0  5000.0  5000.0    -0.0    -0.0    -0.0  3008.3  4234.5  3575.6  3008.3    -0.0    -0.0  2520.1  2099.7  3575.6  3575.6  3008.3  3575.6  4234.5  5000.0  4234.5  1737.9    -0.0  3575.6  4234.5  4234.5  4234.5  4234.5
4234.5  4234.5  4234.5  5000.0  5000.0  4234.5  3008.3  4234.5  5000.0  5000.0  5000.0    -0.0    -0.0    -0.0  3575.6  3008.3  3575.6  3575.6    -0.0    -0.0  3575.6  3008.3  3008.3  3008.3  3008.3  4234.5  4234.5  5000.0  2520.1   728.8    -0.0  3008.3  4234.5  4234.5  3575.6  3008.3
3575.6  4234.5  4234.5  5000.0  5000.0  4234.5  3575.6  5000.0  5000.0  5000.0  5000.0    -0.0    -0.0  1737.9  4234.5  3008.3  3425.0  4234.5    -0.0    -0.0  3575.6  3008.3  2520.1  2520.1  3575.6  4234.5  4234.5  4234.5   927.5    -0.0    -0.0  1737.9  3575.6  4234.5  4234.5  3008.3
3008.3  3575.6  4234.5  4234.5  5000.0  4234.5  3575.6  5000.0  5000.0  5000.0  5000.0    -0.0    -0.0  3575.6  5000.0  3575.6  1983.3  3200.0    -0.0  3008.3  3575.6  2520.1  2520.1  2520.1  4234.5  4234.5  4234.5  1158.3    -0.0    -0.0    -0.0    -0.0  2520.1  3008.3  3575.6  3008.3
3008.3  3008.3  3008.3  4234.5  5000.0  5000.0  3575.6  4234.5  5000.0  5000.0  5000.0    -0.0   728.8  4234.5  5000.0  3575.6  4234.5  4234.5  3575.6  4234.5  3575.6  3575.6  3575.6  2520.1  3575.6  5000.0  3476.0    -0.0    -0.0    -0.0    -0.0    -0.0  2099.7  3008.3  4234.5  3575.6
3575.6   557.0  3575.6  4234.5  5000.0  4234.5  3575.6  3575.6  5000.0  5000.0  4234.5    -0.0  1158.3  4234.5  5000.0  3575.6  4234.5  3575.6  4234.5  4234.5  4234.5  4234.5  4234.5  3575.6  2520.1  4234.5  4234.5    -0.0    -0.0    -0.0    -0.0    -0.0  2099.7  3008.3  3575.6  2520.1
2520.1  1000.0  3575.6  4234.5  4234.5  4234.5  3575.6  3008.3  4234.5  5000.0  3575.6    -0.0    -0.0  3008.3  4234.5  5000.0  4234.5  3575.6  3575.6  4234.5  5000.0  4234.5  4234.5  4234.5  3575.6   800.0  4000.0    -0.0    -0.0    -0.0    -0.0    -0.0  2520.1  3575.6  3008.3  1426.4
1737.9  2520.1  3575.6  4234.5  3575.6  3008.3  3008.3  3008.3  3008.3  3575.6  3008.3  1426.4  2520.1  4234.5  5000.0  4234.5  4234.5  4234.5  5000.0  5000.0  4234.5  3575.6  3008.3  4234.5  3575.6  1350.0  3008.3  3008.3  3008.3  2520.1  1426.4    -0.0  2520.1  3575.6  3575.6  1426.4
3575.6  3575.6  3575.6  3008.3  3575.6  3575.6  4234.5  4234.5  4234.5  3575.6  1426.4  2520.1  4234.5  4234.5  4234.5  4234.5  3575.6  2095.0  1525.0  1737.9    -0.0    -0.0    -0.0    -0.0    -0.0    -0.0    -0.0    -0.0    -0.0    -0.0   927.5   557.8  2600.0  3008.3  3575.6  3575.6
2520.1  1737.9  1158.3  1158.3  1426.4  1426.4  1426.4  1737.9  1737.9   927.5    -0.0  1158.3  2099.7  2099.7  2099.7    -0.0    -0.0    -0.0    -0.0    -0.0    -0.0    -0.0    -0.0    -0.0    -0.0    -0.0    -0.0    -0.0    -0.0    -0.0    80.8    -0.0   174.8   557.8  2099.7  2520.1
