# Supplementary material for: Astrochronology of the Paleocene-Eocene Thermal Maximum on the Atlantic Coastal Plain
Source: Nat Commun. 2022 Sep 24;13:5618. doi: 10.1038/s41467-022-33390-x (PMC9509358; doi:10.1038/s41467-022-33390-x)
Supplement: Supplementary file 5 — Supplementary Software 1 [file 41467_2022_33390_MOESM5_ESM.zip › Supplementary Software 1/save.orb_pts_var.p0055x.li.brief.dat]

ipoa_solfor.
ipoa_seaice.
atm_pCO2.
atm_temp.
misc_pH.
ocn_sur_temp.
ocn_ben_temp.
ocn_sur_sal.
ocn_ben_sal.
DIC.
DIC_13C.
ocn_ben_DIC_13C.
sed_CaCO3.
sed_CaCO3_13C.
sed_POC.
sed_POC_13C.
ocn_O2.
ocn_PO4.
phys_u.
phys_v.
phys_w.
conc_CO2.
d13C_CO2.
conc_CO3.
d13C_CO32.
conc_HCO3.
d13C_HCO3.
bio_fpart_CaCO3.
bio_fpart_CaCO3_13C.
bio_fpart_POC.
bio_fpart_POC_13C.
