# Supplementary material for: Astrochronology of the Paleocene-Eocene Thermal Maximum on the Atlantic Coastal Plain
Source: Nat Commun. 2022 Sep 24;13:5618. doi: 10.1038/s41467-022-33390-x (PMC9509358; doi:10.1038/s41467-022-33390-x)
Supplement: Supplementary file 5 — Supplementary Software 1 [file 41467_2022_33390_MOESM5_ESM.zip › Supplementary Software 1/p0055c.3pal.20200219.li.orbit.config]

#
# --- CLIMATE --------------------------------------------------
#
# set climate feedback
ea_36=y
#
# Call orbit_radfor: Applies astronomical forcing
ea_38 = "y"
# Specify the type of orbital forcing: 0 (default), 1 (time-varying)
ea_39 = 1
# # Number of data points in orbits file
ea_40 = 1001
# # Interval between data points in units of goldstein time steps
ea_41 = 96000
# # filename for orbital parameters
ea_42 = "orbits_La2004_54660_55660_cGENIE.dat"
#
# --- BIOLOGICAL NEW PRODUCTION --------------------------------
#
# maximum rate of conversion of dissolved PO4 into organic matter by phytoplankton (mol kg-1 yr-1)
bg_par_bio_k0_PO4=8.9876e-006
#[PO4] M-M half-sat value (mol kg-1)
bg_par_bio_c0_PO4=8.9369e-007
#
# --- ORGANIC MATTER EXPORT RATIOS -----------------------------
#
#production fraction of dissolved organic matter
bg_par_bio_red_DOMfrac=0.66
#
# --- INORGANIC MATTER EXPORT RATIOS ---------------------------
#
# fixed CaCO3:POC
bg_opt_bio_CaCO3toPOCrainratio='FIXED'
# underlying export CaCO3 as a proportion of particulate organic matter (i.e., CaCO3/POC)
bg_par_bio_red_POC_CaCO3=0.200
#
# --- REMINERALIZATION -----------------------------------------
#
#DOC lifetime (yrs)
bg_par_bio_remin_DOMlifetime=0.5
#initial fractional abundance of POC component #2
bg_par_bio_remin_POC_frac2=0.0557
# depth of remineralization or particulate organic matter
bg_par_bio_remin_POC_eL1=589.9451
#remineralization length #2 for POC
bg_par_bio_remin_POC_eL2=1000000.0
#initial fractional abundance of CaCO3 component #2
bg_par_bio_remin_CaCO3_frac2=0.45
# depth of remineralization or CaCO3
bg_par_bio_remin_CaCO3_eL1=1.8905e+003
#remineralization length #2 for CaCO3
bg_par_bio_remin_CaCO3_eL2=1000000.0
#
# --- SEDIMENTS ------------------------------------------------
#
# Sediment grid
SEDGEMNLONSOPTS='$(DEFINE)SEDGEMNLONS=36'
SEDGEMNLATSOPTS='$(DEFINE)SEDGEMNLATS=36'
# sediment water depth grid name
sg_par_sed_topo_D_name='p0055x.depth.36x36x16.Li'
# reef mask
sg_par_sed_reef_mask_name='p0055x.reefmask.36x36x16.Gibbs'
# neritic depth cutoff
sg_par_sed_Dmax_neritic=175.0
# sediment core save mask name
sg_par_sedcore_save_mask_name='p0055x.sedcoremask.36x36x16.ALL'
# sediment diagenesis options
sg_par_sed_diagen_CaCO3opt="archer1991explicit"
sg_ctrl_sed_bioturb=.true.
sg_ctrl_sed_bioturb_Archer=.false.
sg_par_n_sed_mix=20
# set invarient surface bioturbation mixing rate
sg_par_sed_mix_k_sur_max=0.15
sg_par_sed_mix_k_sur_min=0.15
# additional detrital flux (g cm-2 kyr-1)
sg_par_sed_fdet=0.180
# increase max allowed iterations for solving for Corg oxidation
sg_par_sed_archer1991_iterationmax=40
#
# --- WEATHERING -----------------------------------------------
#
# set a 'OPEN' system
bg_ctrl_force_sed_closedsystem=.false.
# set CaCO3_weathering-temperature feedback
rg_opt_weather_T_Ca=.TRUE.
# set CaSiO3_weathering-temperature feedback
rg_opt_weather_T_Si=.TRUE.
# weathering reference mean global land surface temperature (C)
rg_par_ref_T0=19.011542
#CO2 outgassing rate (mol C yr-1)
rg_par_outgas_CO2=7.2339500000000e+012
# global silicate weathering rate (mol Ca2+ yr-1)
rg_par_weather_CaSiO3=7.06223000000e+012
# global carbonate weathering rate (mol Ca2+ yr-1)
rg_par_weather_CaCO3=7.23395000000000e+012
#rg_par_weather_CaCO3=0.0
# d13C
rg_par_outgas_CO2_d13C=-6.0
rg_par_weather_CaCO3_d13C=13.642
#
# --- DATA SAVING ----------------------------------------------
#
bg_par_data_save_level=8
bg_ctrl_debug_lvl0=.true.
ma_debug_loop=1
# save time series
bg_par_infile_sig_name='save_timeseries_EVERY000100.dat'
# save time slice
bg_par_infile_slice_name='save_timeslice_EVERY010000.dat'
# Seasonal
bg_par_data_save_slice_n=12
# save location
bg_par_infile_orb_pts_loc_name='save.orb_pts_loc.p0055x.master.li.corrected.dat'
bg_par_infile_orb_pts_var_name='save.orb_pts_var.p0055x.li.brief.dat'
#
# BIOGEM can store up to a maximum number of data points
bg_n_orb_pts_nmax=200000
# The frequency of data sampling
# every 48 yrs, sample each of biogem time-steps
# ma_conv_kocn_korb=98
# The frequency of data sampling, every 241 yr, sammple each time-step.
ma_conv_kocn_korb=964
# ensure carbonate system is re-solved frequently
bg_ctrl_carbchemupdate_full=.true. 
#
# --- FORCINGS -------------------------------------------------
#
bg_par_windspeed_file="p0055c_windspeed.dat"
#re-scale gas transfer coeff to give ~0.058 mol m-2 yr-1 uatm-1 global mean air-sea coefficient (original: 0.310)
bg_par_gastransfer_a=0.5196
# 
# --- END ------------------------------------------------------
#
