# Supplementary material for: Astrochronology of the Paleocene-Eocene Thermal Maximum on the Atlantic Coastal Plain
Source: Nat Commun. 2022 Sep 24;13:5618. doi: 10.1038/s41467-022-33390-x (PMC9509358; doi:10.1038/s41467-022-33390-x)
Supplement: Supplementary file 5 — Supplementary Software 1 [file 41467_2022_33390_MOESM5_ESM.zip › Supplementary Software 1/p0055c.Lietal2020.3pal.SPIN2gl.config]

#
#
# --- CLIMATE --------------------------------------------------
#
# set climate feedback
ea_36=y
#
# --- BIOLOGICAL NEW PRODUCTION --------------------------------
#
# maximum rate of conversion of dissolved PO4 into organic matter by phytoplankton (mol kg-1 yr-1)
bg_par_bio_k0_PO4=8.9876e-006
#[PO4] M-M half-sat value (mol kg-1)
bg_par_bio_c0_PO4=8.9369e-007
#
# --- ORGANIC MATTER EXPORT RATIOS -----------------------------
#
#production fraction of dissolved organic matter
bg_par_bio_red_DOMfrac=0.66
#
# --- INORGANIC MATTER EXPORT RATIOS ---------------------------
#
# fixed CaCO3:POC
bg_opt_bio_CaCO3toPOCrainratio='FIXED'
# underlying export CaCO3 as a proportion of particulate organic matter (i.e., CaCO3/POC)
bg_par_bio_red_POC_CaCO3=0.200
#
# --- REMINERALIZATION -----------------------------------------
#
#DOC lifetime (yrs)
bg_par_bio_remin_DOMlifetime=0.5
#initial fractional abundance of POC component #2
bg_par_bio_remin_POC_frac2=0.0557
# depth of remineralization or particulate organic matter
bg_par_bio_remin_POC_eL1=589.9451
#remineralization length #2 for POC
bg_par_bio_remin_POC_eL2=1000000.0
#initial fractional abundance of CaCO3 component #2
bg_par_bio_remin_CaCO3_frac2=0.45
# depth of remineralization or CaCO3
bg_par_bio_remin_CaCO3_eL1=1.8905e+003
#remineralization length #2 for CaCO3
bg_par_bio_remin_CaCO3_eL2=1000000.0
#
# --- SEDIMENTS ------------------------------------------------
#
# Sediment grid
SEDGEMNLONSOPTS='$(DEFINE)SEDGEMNLONS=36'
SEDGEMNLATSOPTS='$(DEFINE)SEDGEMNLATS=36'
# sediment water depth grid name
sg_par_sed_topo_D_name='p0055x.depth.36x36x16.Li'
# reef mask
sg_par_sed_reef_mask_name='p0055x.reefmask.36x36x16.Panchuk'
# neritic depth cutoff
sg_par_sed_Dmax_neritic=175.0
# sediment core save mask name
sg_par_sedcore_save_mask_name='p0055x.sedcoremask.36x36x16.Li'
# sediment diagenesis options
sg_par_sed_diagen_CaCO3opt="archer1991explicit"
sg_ctrl_sed_bioturb=.true.
sg_ctrl_sed_bioturb_Archer=.false.
sg_par_n_sed_mix=20
# set invarient surface bioturbation mixing rate
sg_par_sed_mix_k_sur_max=0.15
sg_par_sed_mix_k_sur_min=0.15
# additional detrital flux (g cm-2 kyr-1)
sg_par_sed_fdet=0.180
# increase max allowed iterations for solving for Corg oxidation
sg_par_sed_archer1991_iterationmax=40
#
# --- WEATHERING -----------------------------------------------
#
# set a 'OPEN' system
bg_ctrl_force_sed_closedsystem=.false.
# set CaCO3_weathering-temperature feedback
rg_opt_weather_T_Ca=.TRUE.
# set CaSiO3_weathering-temperature feedback
rg_opt_weather_T_Si=.TRUE.
# weathering reference mean global land surface temperature (C)
rg_par_ref_T0=19.00
#CO2 outgassing rate (mol C yr-1)
rg_par_outgas_CO2=7.42450000000000e+012
# global silicate weathering rate (mol Ca2+ yr-1)
rg_par_weather_CaSiO3=7.33021500000000e+012
#rg_par_weather_CaSiO3=0.0
# global carbonate weathering rate (mol Ca2+ yr-1)
rg_par_weather_CaCO3=7.4245000000000e+012
#rg_par_weather_CaCO3=0.0
# d13C
rg_par_outgas_CO2_d13C=-6.0
rg_par_weather_CaCO3_d13C=13.582
#
# --- GEOCHEM ACCELERATION -------------------------------------
#
gl_ctrl_update_pCO2=.true.
ma_gem_notyr_min=10
ma_gem_notyr_max=10
ma_gem_yr_min=90
ma_gem_yr_max=90
ma_gem_dyr=0
ma_gem_adapt_auto=.false. 
#
# --- DATA SAVING ----------------------------------------------
#
bg_par_data_save_level=4
bg_ctrl_debug_lvl0=.true.
ma_debug_loop=1
#
# --- FORCINGS -------------------------------------------------
#
bg_par_windspeed_file="p0055c_windspeed.dat"
#re-scale gas transfer coeff to give ~0.058 mol m-2 yr-1 uatm-1 global mean air-sea coefficient (original: 0.310)
bg_par_gastransfer_a=0.5196
#
# --- END ------------------------------------------------------
#
