# Supplementary material for: Astrochronology of the Paleocene-Eocene Thermal Maximum on the Atlantic Coastal Plain
Source: Nat Commun. 2022 Sep 24;13:5618. doi: 10.1038/s41467-022-33390-x (PMC9509358; doi:10.1038/s41467-022-33390-x)
Supplement: Supplementary file 5 — Supplementary Software 1 [file 41467_2022_33390_MOESM5_ESM.zip › Supplementary Software 1/save.orb_pts_loc.p0055x.master.li.corrected.dat]

01	04
01	05
01	27
02	05
02	18
02	27
03	03
03	18
03	22
04	03
04	22
05	03
05	05
06	03
06	18
06	19
06	23
07	03
07	04
07	18
07	19
07	23
07	31
08	31
09	19
09	31
09	32
10	19
10	28
10	32
11	18
11	19
11	20
11	22
11	26
12	22
12	26
12	28
12	29
13	20
13	29
14	19
14	28
16	06
16	07
16	26
16	29
16	30
16	32
17	02
17	06
17	07
17	16
17	27
17	28
17	30
17	36
18	02
18	15
18	28
18	29
18	30
18	36
19	25
19	27
19	36
20	25
21	11
21	29
21	30
21	32
22	21
22	22
22	23
22	30
23	19
23	28
23	33
25	09
25	31
26	03
26	31
27	03
27	06
27	30
27	32
28	07
28	28
28	31
29	28
33	03
33	04
34	03
34	04
36	04
36	05
