# Supplementary material for: Astrochronology of the Paleocene-Eocene Thermal Maximum on the Atlantic Coastal Plain
Source: Nat Commun. 2022 Sep 24;13:5618. doi: 10.1038/s41467-022-33390-x (PMC9509358; doi:10.1038/s41467-022-33390-x)
Supplement: Supplementary file 5 — Supplementary Software 1 [file 41467_2022_33390_MOESM5_ESM.zip › Supplementary Software 1/p0055x.sedcoremask.36x36x16.Li]

 -1.0 -1.0 -1.0 -1.0 -1.0  0.0  0.0  0.0  0.0  0.0  0.0  0.0  0.0  0.0  0.0  0.0  0.0  0.0  0.0  0.0  1.0  0.0  0.0  0.0 -1.0 -1.0 -1.0 -1.0 -1.0 -1.0 -1.0 -1.0 -1.0 -1.0 -1.0 -1.0
  0.0  0.0 -1.0 -1.0 -1.0 -1.0 -1.0 -1.0 -1.0 -1.0 -1.0 -1.0 -1.0 -1.0 -1.0 -1.0 -1.0 -1.0 -1.0 -1.0 -1.0 -1.0  0.0  0.0 -1.0 -1.0 -1.0 -1.0 -1.0 -1.0 -1.0 -1.0 -1.0 -1.0  0.0  0.0
  0.0  0.0  0.0  0.0  0.0  0.0 -1.0 -1.0 -1.0 -1.0 -1.0 -1.0 -1.0 -1.0 -1.0 -1.0 -1.0 -1.0 -1.0 -1.0 -1.0 -1.0  0.0  0.0 -1.0 -1.0 -1.0 -1.0 -1.0 -1.0 -1.0 -1.0  0.0  0.0  0.0  0.0
  0.0  0.0  0.0  0.0  0.0  0.0 -1.0 -1.0 -1.0 -1.0 -1.0 -1.0 -1.0  0.0  1.0 -1.0 -1.0 -1.0 -1.0 -1.0 -1.0 -1.0  1.0 -1.0 -1.0 -1.0 -1.0 -1.0 -1.0 -1.0 -1.0  0.0  0.0  0.0  0.0  0.0
  0.0  0.0  0.0  0.0  0.0  0.0  0.0 -1.0 -1.0 -1.0 -1.0 -1.0 -1.0  0.0  0.0  0.0 -1.0 -1.0 -1.0 -1.0  0.0  0.0  0.0 -1.0 -1.0 -1.0 -1.0 -1.0 -1.0 -1.0 -1.0  0.0  0.0  0.0  0.0  0.0
  0.0  0.0  0.0  0.0  0.0  0.0  1.0 -1.0 -1.0 -1.0 -1.0 -1.0 -1.0 -1.0  0.0  1.0 -1.0 -1.0 -1.0  1.0  0.0  0.0  0.0  0.0 -1.0 -1.0 -1.0 -1.0 -1.0 -1.0  0.0  0.0  0.0  0.0  0.0  0.0
  0.0  0.0  0.0  0.0  0.0  0.0  0.0 -1.0 -1.0 -1.0 -1.0 -1.0  1.0  0.0  0.0  0.0  1.0  0.0 -1.0  0.0  0.0  0.0  0.0  0.0 -1.0 -1.0 -1.0 -1.0 -1.0 -1.0  0.0  0.0  0.0  0.0  0.0  0.0
  0.0  0.0  0.0  0.0  0.0  0.0  0.0 -1.0 -1.0 -1.0 -1.0  0.0  1.0  0.0  0.0  0.0 -1.0  0.0  0.0  0.0  0.0 -1.0  0.0 -1.0 -1.0 -1.0 -1.0 -1.0 -1.0 -1.0  0.0  0.0  0.0  0.0  0.0  0.0
  0.0  0.0  0.0  0.0  0.0  0.0  0.0 -1.0 -1.0  0.0  1.0  0.0  0.0  0.0  0.0  1.0  0.0  0.0  0.0  0.0  0.0  0.0  0.0 -1.0 -1.0 -1.0 -1.0 -1.0 -1.0  0.0  0.0  0.0  0.0  0.0  0.0  0.0
  0.0  0.0  1.0  0.0  0.0  0.0  0.0  0.0 -1.0  0.0  0.0  0.0  0.0  0.0  0.0  0.0  0.0 -1.0  0.0  0.0  0.0  0.0  0.0 -1.0 -1.0 -1.0 -1.0 -1.0 -1.0  0.0  0.0  0.0  0.0  0.0  0.0  0.0
  0.0  0.0  0.0  0.0  0.0  0.0  0.0  0.0 -1.0  0.0  0.0  0.0  1.0  0.0  0.0  0.0 -1.0 -1.0  0.0  0.0  0.0  0.0  0.0 -1.0 -1.0 -1.0 -1.0 -1.0 -1.0  0.0  0.0  0.0  0.0  0.0  0.0  0.0
  0.0  0.0  0.0  0.0  0.0  0.0  0.0  0.0 -1.0  0.0  0.0  0.0  0.0  0.0  0.0 -1.0 -1.0 -1.0  0.0  0.0 -1.0  0.0  0.0 -1.0 -1.0 -1.0 -1.0 -1.0  0.0  0.0  0.0  0.0  0.0  0.0  0.0  0.0
  0.0  0.0  0.0  0.0  0.0  0.0  0.0  0.0 -1.0  0.0  0.0  0.0  0.0  0.0  0.0 -1.0 -1.0 -1.0 -1.0 -1.0 -1.0  0.0  0.0  0.0 -1.0 -1.0 -1.0 -1.0  0.0  0.0  0.0  0.0  0.0  0.0  0.0  0.0
  0.0  0.0  0.0  0.0  0.0  0.0  0.0  1.0  0.0  0.0  0.0  0.0  0.0  0.0  0.0  0.0 -1.0 -1.0 -1.0 -1.0 -1.0  0.0  0.0  0.0  0.0  0.0 -1.0 -1.0  0.0  0.0  0.0  0.0  0.0  0.0  0.0  0.0
  0.0  0.0  0.0  0.0  1.0  0.0  0.0  0.0  0.0  0.0  0.0  0.0  1.0  0.0  0.0  0.0 -1.0 -1.0 -1.0 -1.0 -1.0  0.0  0.0  0.0  0.0  0.0  0.0 -1.0  0.0  0.0  0.0  0.0  0.0  0.0  0.0  0.0
  0.0  0.0  0.0  0.0  0.0  0.0  0.0  0.0  0.0  0.0  0.0  0.0  0.0  0.0  0.0 -1.0 -1.0 -1.0 -1.0 -1.0 -1.0  0.0  0.0  0.0  0.0  0.0  0.0 -1.0 -1.0  0.0  0.0  0.0  0.0  0.0  0.0  0.0
  0.0  0.0  0.0  0.0  0.0  0.0  0.0  0.0  0.0  0.0  1.0 -1.0  0.0  0.0  0.0  0.0 -1.0 -1.0 -1.0 -1.0 -1.0  0.0  0.0 -1.0  0.0  0.0  0.0  0.0 -1.0  0.0  0.0  0.0  0.0  0.0  0.0  0.0
  0.0  0.0  0.0  0.0  0.0  0.0  0.0  1.0  0.0  0.0 -1.0 -1.0 -1.0  0.0  1.0  0.0 -1.0 -1.0 -1.0 -1.0 -1.0  0.0  0.0 -1.0  0.0  0.0  0.0  0.0 -1.0  0.0  0.0  0.0  0.0  0.0  0.0  0.0
  0.0  0.0  0.0  0.0  0.0  0.0  0.0  1.0  0.0  0.0 -1.0 -1.0 -1.0 -1.0  0.0  0.0  1.0 -1.0 -1.0 -1.0 -1.0  0.0  0.0 -1.0 -1.0  0.0  0.0  0.0  0.0  0.0  0.0  0.0  0.0  0.0  0.0  0.0
  0.0  0.0  0.0  0.0  0.0  0.0  0.0  0.0  0.0  0.0 -1.0 -1.0 -1.0 -1.0  0.0  0.0  0.0 -1.0 -1.0 -1.0 -1.0  0.0  0.0 -1.0  0.0  0.0  0.0  0.0  0.0  0.0  0.0  0.0  0.0  0.0  0.0  0.0
  0.0  0.0  0.0  0.0  0.0  0.0  0.0  0.0  0.0  0.0 -1.0 -1.0 -1.0 -1.0 -1.0  0.0  0.0 -1.0 -1.0 -1.0 -1.0  0.0  0.0 -1.0  0.0  0.0  0.0  0.0  0.0  0.0  0.0  0.0  0.0  0.0  0.0  0.0
  0.0  0.0  0.0  0.0  0.0  0.0  0.0  0.0  0.0  0.0 -1.0 -1.0 -1.0 -1.0 -1.0  0.0  0.0  1.0 -1.0 -1.0  0.0  0.0  0.0  0.0  0.0  0.0  0.0  0.0  0.0  0.0  0.0  0.0  0.0  0.0  0.0  0.0
  0.0  0.0  0.0  0.0  0.0  0.0  0.0  0.0  0.0  0.0 -1.0 -1.0 -1.0 -1.0 -1.0  0.0  0.0  0.0 -1.0 -1.0  1.0  0.0  0.0  0.0  0.0  0.0  0.0  0.0  0.0  0.0  0.0  0.0  0.0  0.0  0.0  0.0
  0.0  0.0  0.0  0.0  0.0  0.0  0.0  0.0  0.0  0.0  0.0 -1.0 -1.0 -1.0 -1.0  0.0  0.0  0.0 -1.0 -1.0 -1.0  0.0  0.0  0.0  0.0  0.0  0.0  0.0  0.0  0.0  0.0  0.0  0.0  0.0  0.0  0.0
  0.0  0.0  0.0  0.0  0.0  0.0  0.0  0.0  0.0  0.0  0.0 -1.0 -1.0 -1.0 -1.0  0.0  0.0  0.0 -1.0 -1.0 -1.0  0.0  0.0  0.0  0.0  0.0  0.0  0.0  0.0  0.0  0.0  0.0  0.0  0.0  0.0  0.0
  0.0  0.0  0.0  0.0  0.0  0.0  0.0  0.0  0.0  0.0  0.0 -1.0 -1.0 -1.0  0.0  0.0  0.0  0.0 -1.0 -1.0  0.0  0.0  0.0  0.0  0.0  0.0  0.0  0.0  0.0  0.0  0.0  0.0  0.0  0.0  0.0  0.0
  0.0  0.0  0.0  0.0  0.0  0.0  0.0  0.0  0.0  0.0  0.0 -1.0 -1.0 -1.0  0.0  0.0  0.0  0.0 -1.0 -1.0  0.0  0.0  0.0  0.0  0.0  0.0  0.0  0.0  0.0  0.0 -1.0  0.0  0.0  0.0  0.0  0.0
  0.0  0.0  0.0  0.0  0.0  0.0  0.0  0.0  0.0  0.0  0.0 -1.0 -1.0 -1.0  0.0  0.0  0.0  0.0 -1.0 -1.0  0.0  0.0  0.0  0.0  0.0  0.0  0.0  0.0  0.0  0.0 -1.0  0.0  0.0  0.0  0.0  0.0
  0.0  0.0  0.0  0.0  0.0  0.0  0.0  0.0  0.0  0.0  0.0 -1.0 -1.0  0.0  0.0  0.0  1.0  0.0 -1.0 -1.0  0.0  0.0  0.0  0.0  0.0  0.0  0.0  0.0  0.0 -1.0 -1.0  0.0  0.0  0.0  0.0  0.0
  0.0  0.0  0.0  0.0  0.0  0.0  0.0  0.0  0.0  0.0  0.0 -1.0 -1.0  0.0  0.0  0.0  1.0  1.0 -1.0  0.0  0.0  0.0  0.0  0.0  0.0  0.0  0.0  0.0 -1.0 -1.0 -1.0 -1.0  0.0  0.0  0.0  0.0
  0.0  0.0  0.0  0.0  0.0  0.0  0.0  0.0  0.0  0.0  0.0 -1.0  0.0  0.0  0.0  0.0  0.0  0.0  0.0  0.0  0.0  0.0  0.0  0.0  0.0  0.0  1.0 -1.0 -1.0 -1.0 -1.0 -1.0  0.0  0.0  0.0  0.0
  0.0  1.0  0.0  0.0  0.0  0.0  0.0  0.0  0.0  0.0  0.0 -1.0  0.0  0.0  0.0  0.0  0.0  0.0  0.0  0.0  0.0  0.0  0.0  0.0  0.0  0.0  0.0 -1.0 -1.0 -1.0 -1.0 -1.0  0.0  0.0  0.0  0.0
  0.0  1.0  0.0  0.0  0.0  0.0  0.0  0.0  0.0  0.0  0.0 -1.0 -1.0  0.0  0.0  0.0  0.0  0.0  0.0  0.0  0.0  0.0  0.0  0.0  0.0  1.0  1.0 -1.0 -1.0 -1.0 -1.0 -1.0  0.0  0.0  0.0  0.0
  0.0  0.0  0.0  0.0  0.0  0.0  0.0  0.0  0.0  0.0  0.0  0.0  0.0  0.0  0.0  0.0  0.0  0.0  0.0  0.0  0.0  0.0  0.0  0.0  0.0  1.0  0.0  0.0  0.0  0.0  0.0 -1.0  0.0  0.0  0.0  0.0
  0.0  0.0  0.0  0.0  0.0  0.0  0.0  0.0  0.0  0.0 -1.0  0.0  0.0  0.0  0.0  0.0  0.0  1.0  1.0  0.0 -1.0 -1.0 -1.0 -1.0 -1.0 -1.0 -1.0 -1.0 -1.0 -1.0  0.0  0.0  1.0  0.0  0.0  0.0
 -1.0 -1.0 -1.0 -1.0 -1.0 -1.0 -1.0 -1.0 -1.0 -1.0 -1.0 -1.0 -1.0 -1.0 -1.0 -1.0 -1.0 -1.0 -1.0 -1.0 -1.0 -1.0 -1.0 -1.0 -1.0 -1.0 -1.0 -1.0 -1.0 -1.0 -1.0 -1.0 -1.0 -1.0 -1.0 -1.0
