# Supplementary material for: Astrochronology of the Paleocene-Eocene Thermal Maximum on the Atlantic Coastal Plain
Source: Nat Commun. 2022 Sep 24;13:5618. doi: 10.1038/s41467-022-33390-x (PMC9509358; doi:10.1038/s41467-022-33390-x)
Supplement: Supplementary file 5 — Supplementary Software 1 [file 41467_2022_33390_MOESM5_ESM.zip › Supplementary Software 1/readme.config]

################################################################
### readme.txt #################################################
################################################################

For:
Astrochronology of the Paleocene-Eocene Thermal Maximum on the Atlantic Coastal Plain
Mingsong Li, Timothy J. Bralower, Lee R. Kump, Jean M. Self-Trail, James C. Zachos, William Davis Rush, Marci M. Robinson

################################################################
2022/02/12 -- README.txt file creation (M.L.)
################################################################

Provided is the code used to create the model experiment as presented in Fig. 6 of the paper.
Also given are the configuration files necessary to run these experiments.

### model experiments ##########################################

All experiments are run from:
$HOME/cgenie.muffin/genie-main
(unless a different installation directory has been used)

1) Initial Spinup
./runmuffin.sh cgenie.eb_go_gs_ac_bg_sg_rg.p0055c.BASES MLI p0055c.Lietal2020.3pal.SPIN1 20000

2) Second Stage Spinup
./runmuffin.sh cgenie.eb_go_gs_ac_bg_sg_rg.p0055c.BASES MLI p0055c.Lietal2020.3pal.SPIN2gl 200000 p0055c.Lietal2020.3pal.SPIN1

3) Experiment
./runmuffin.sh cgenie.eb_go_gs_ac_bg_sg_rg.p0055c.BASES MLI p0055c.3pal.20200219.li.orbit 300000 p0055c.Lietal2020.3pal.SPIN2gl

### NOTES ######################################################
