# Supplementary material for: Astrochronology of the Paleocene-Eocene Thermal Maximum on the Atlantic Coastal Plain
Source: Nat Commun. 2022 Sep 24;13:5618. doi: 10.1038/s41467-022-33390-x (PMC9509358; doi:10.1038/s41467-022-33390-x)
Supplement: Supplementary file 5 — Supplementary Software 1 [file 41467_2022_33390_MOESM5_ESM.zip › Supplementary Software 1/orbits_La2004_54660_55660_cGENIE.dat]

54660 0.020233 0.394006076 0.685963534 40.138025
54661 0.019833 0.396202628 1.00631089 21.7450432
54662 0.019445 0.398332879 1.33405441 2.81684368
54663 0.018978 0.400349033 1.66025172 349.093321
54664 0.018514 0.402171503 1.98610079 330.036364
54665 0.018107 0.403768851 2.32126293 310.338004
54666 0.017599 0.405077759 2.65079871 290.895042
54667 0.017138 0.40606687 2.98575464 271.097795
54668 0.016662 0.406720699 3.32011951 251.335985
54669 0.016177 0.406991737 3.6551338 231.572637
54670 0.015684 0.406880137 3.99533083 211.571984
54671 0.015197 0.406385837 4.32676967 192.173587
54672 0.014711 0.405524513 4.6684406 172.27551
54673 0.014221 0.404311669 5.00840009 152.576404
54674 0.013725 0.402794615 5.34828182 132.967503
54675 0.013231 0.401004665 5.69590315 112.976224
54676 0.012804 0.399005145 6.04449388 92.9635521
54677 0.012285 0.39685955 0.122413709 72.2365875
54678 0.011902 0.394647639 0.482457474 51.5417073
54679 0.011537 0.392401331 0.854521447 30.0986792
54680 0.011168 0.390200891 1.23978246 7.81126789
54681 0.010919 0.388110819 1.6243844 350.713659
54682 0.010717 0.386179748 2.02108795 327.579888
54683 0.010638 0.384472559 2.42732593 303.809416
54684 0.010552 0.383005904 2.82989525 280.191531
54685 0.010642 0.381828658 3.243553 255.895272
54686 0.010806 0.380989693 3.64843333 232.118282
54687 0.011039 0.380473251 4.05737999 208.142471
54688 0.011355 0.380311839 4.46070651 184.566417
54689 0.011774 0.380505532 4.8504177 161.873232
54690 0.012277 0.381021967 5.24587721 138.948009
54691 0.012817 0.381860919 5.62312665 117.176051
54692 0.013403 0.382973659 5.998287 95.6063867
54693 0.014123 0.384327549 0.0826063857 74.5310893
54694 0.01483 0.385857738 0.444937922 53.7731451
54695 0.015569 0.387515586 0.802965055 33.2416986
54696 0.016435 0.389252568 1.15448856 13.0301013
54697 0.017286 0.391036358 1.5056673 357.983943
54698 0.01821 0.392786579 1.85456286 337.714658
54699 0.019137 0.394503304 2.1964921 317.722633
54700 0.02015 0.396138527 2.54259158 297.362453
54701 0.021155 0.3976604 2.88372851 277.186582
54702 0.022188 0.399053156 3.22190267 257.113698
54703 0.023228 0.400301051 3.55973085 237.033352
54704 0.024334 0.401388355 3.89184709 217.312708
54705 0.02535 0.402299336 4.22455631 197.634725
54706 0.026443 0.403018251 4.54785797 178.624346
54707 0.027549 0.403545296 4.87000393 159.829494
54708 0.028568 0.403864653 5.18937007 141.367967
54709 0.029667 0.403992382 5.5010058 123.510954
54710 0.030694 0.403912552 5.8116722 105.857943
54711 0.031781 0.40362514 6.12030392 88.431339
54712 0.032789 0.403162004 0.142777102 71.2387996
54713 0.033817 0.402523025 0.448945329 54.0275804
54714 0.034908 0.401708043 0.755038603 36.7743475
54715 0.035845 0.400764824 1.06354797 19.2706568
54716 0.036893 0.399677196 1.37433917 1.48240616
54717 0.037903 0.398460946 1.6871776 348.615995
54718 0.038862 0.397147891 2.00658125 329.902556
54719 0.039835 0.395737853 2.32735331 310.889003
54720 0.040758 0.394262724 2.65241969 291.423878
54721 0.041705 0.392738427 2.98180554 271.55519
54722 0.042607 0.391180925 3.31028963 251.667158
54723 0.043408 0.389622302 3.64092582 231.662034
54724 0.044327 0.388110819 3.96861904 211.928038
54725 0.045072 0.386678771 4.29561792 192.416804
54726 0.04583 0.385342424 4.61712052 173.4634
54727 0.046599 0.384182528 4.93494248 154.988634
54728 0.047234 0.383183243 5.24908382 137.002648
54729 0.047934 0.382409295 5.55914868 119.490592
54730 0.048484 0.38187705 5.86518013 102.406875
54731 0.04908 0.381618946 6.17027372 85.5032127
54732 0.049603 0.381618946 0.191174669 68.706517
54733 0.050039 0.381925441 0.495196058 51.8767802
54734 0.050522 0.382506053 0.800645357 34.8505988
54735 0.050901 0.383376688 1.10972615 17.4225127
54736 0.051185 0.384504783 1.421737 364.808557
54737 0.05155 0.385906042 1.73779365 346.436555
54738 0.05176 0.387515586 2.05806137 327.513088
54739 0.051955 0.389300798 2.38250277 308.069895
54740 0.05207 0.391229112 2.70871779 288.302815
54741 0.052192 0.393235948 3.03582422 268.349514
54742 0.052219 0.395256945 3.36416001 248.285552
54743 0.052176 0.397243995 3.68634621 228.664231
54744 0.052118 0.399133171 4.00754644 209.258994
54745 0.052006 0.400860764 4.32163982 190.507522
54746 0.051806 0.402395206 4.63010855 172.359241
54747 0.051553 0.403673045 4.93353654 154.786849
54748 0.051296 0.404678789 5.22989777 137.88385
54749 0.050924 0.405380924 5.52408866 121.33463
54750 0.050547 0.405763806 5.81294038 105.253956
54751 0.050092 0.405811661 6.09925021 89.4180726
54752 0.049614 0.405508559 0.104541138 73.4926537
54753 0.049066 0.404886263 0.390564267 57.6596659
54754 0.048481 0.403928518 0.67942252 41.5579411
54755 0.047904 0.402666812 0.971924917 25.0832779
54756 0.04718 0.401148557 1.26694993 8.24431812
54757 0.046489 0.3993892 1.56820979 356.048331
54758 0.04578 0.397452208 1.87190521 338.224688
54759 0.044964 0.395385197 2.1819692 319.794561
54760 0.044107 0.393284089 2.49552088 300.97113
54761 0.04327 0.391180925 2.80988939 281.977658
54762 0.042329 0.389172183 3.12952308 262.615989
54763 0.041396 0.387322503 3.44532251 243.516596
54764 0.040369 0.385680612 3.76176544 224.48182
54765 0.039372 0.384295323 4.07503707 205.795447
54766 0.038345 0.383215485 4.38521311 187.489258
54767 0.037179 0.382473801 4.69021428 169.703531
54768 0.036153 0.382086737 4.99157934 152.320245
54769 0.034968 0.382054479 5.29020544 135.275681
54770 0.033801 0.382377041 5.58459367 118.602064
54771 0.032668 0.383022026 5.87492926 102.237274
54772 0.031439 0.383989153 6.16492488 85.922155
54773 0.030235 0.385213577 0.169397881 69.7164421
54774 0.029029 0.386678771 0.454400146 53.5963171
54775 0.027779 0.388303832 0.739185525 37.3898062
54776 0.026585 0.390040187 1.02319832 21.1107865
54777 0.025266 0.39182333 1.30412964 4.87550576
54778 0.024081 0.393605002 1.58488895 353.775432
54779 0.02283 0.395289009 1.86274287 337.49312
54780 0.021575 0.39685955 2.13660569 321.360299
54781 0.020365 0.398236824 2.40795508 305.320836
54782 0.019195 0.399405201 2.66964056 289.824567
54783 0.017996 0.400317045 2.93194999 274.288225
54784 0.016864 0.400988677 3.17727282 259.776098
54785 0.015791 0.40137237 3.41851391 245.53763
54786 0.014748 0.401500252 3.65301303 231.738032
54787 0.013803 0.401388355 3.86700976 219.185728
54788 0.012965 0.401036642 4.0745697 207.046959
54789 0.012246 0.400460984 4.27298788 195.473875
54790 0.011658 0.399709193 4.45014691 185.165047
54791 0.011269 0.39878108 4.62709773 174.880426
54792 0.011096 0.397724454 4.79221818 165.291446
54793 0.011074 0.39657117 4.95631844 155.770345
54794 0.011263 0.395337104 5.12501682 145.988598
54795 0.011737 0.394086282 5.30005146 135.845586
54796 0.012236 0.392850781 5.48683013 125.047409
54797 0.013006 0.391662747 5.68317432 113.715446
54798 0.013873 0.390554397 5.89298751 101.639373
54799 0.014793 0.38957408 6.11411762 88.9476436
54800 0.015868 0.388754131 0.062534416 75.6877621
54801 0.016977 0.388078648 0.297984609 62.2341419
54802 0.018148 0.387596033 0.550373375 47.8258073
54803 0.019345 0.387290321 0.801129286 33.505852
54804 0.020631 0.387161588 1.06073707 18.6539146
54805 0.021907 0.387209864 1.32923602 3.23498978
54806 0.023217 0.387386866 1.59720966 353.00858
54807 0.024518 0.387692564 1.87439417 336.904535
54808 0.025923 0.388126904 2.15569138 320.447139
54809 0.027226 0.388657646 2.44010108 303.678614
54810 0.028584 0.389268645 2.73070928 286.428891
54811 0.029976 0.389959831 3.02246325 269.015524
54812 0.031319 0.390698997 3.31935225 251.232421
54813 0.032662 0.391486091 3.61720712 233.374565
54814 0.034048 0.392305009 3.91288117 215.67894
54815 0.035366 0.393139663 4.21289857 197.813163
54816 0.036723 0.393990035 4.50759964 180.392985
54817 0.038016 0.394807999 4.80090764 163.226076
54818 0.039365 0.395609621 5.09290751 146.32285
54819 0.040637 0.396346848 5.38134284 129.82389
54820 0.041881 0.397035763 5.66672154 113.680292
54821 0.043217 0.397644386 5.95114235 97.7393667
54822 0.044402 0.398188794 6.23340796 82.0287145
54823 0.045627 0.398637026 0.232997392 66.3400346
54824 0.046861 0.398989141 0.515113959 50.6771461
54825 0.048018 0.399245188 0.800219654 34.7681987
54826 0.049174 0.399405201 1.08717903 18.6133059
54827 0.050292 0.399437202 1.37801218 2.03848843
54828 0.051373 0.399341197 1.67356773 350.188126
54829 0.05249 0.399117168 1.97447885 332.520783
54830 0.053431 0.398749069 2.27971966 314.322679
54831 0.05448 0.398236824 2.58968688 295.608566
54832 0.055429 0.397580328 2.90498502 276.384254
54833 0.056291 0.396779448 3.22086381 257.021419
54834 0.057208 0.395834021 3.53867596 237.533237
54835 0.058012 0.394775928 3.85511463 218.225027
54836 0.05878 0.393605002 4.16980825 199.211005
54837 0.05951 0.39235317 4.47950664 180.757435
54838 0.060196 0.391052421 4.78490588 162.864556
54839 0.060801 0.389750891 5.08730531 145.472616
54840 0.061359 0.388448581 5.38313784 128.762977
54841 0.061879 0.387209864 5.67712485 112.420079
54842 0.062366 0.38606705 5.96837202 96.4261517
54843 0.062727 0.385036399 6.25808038 80.6314165
54844 0.063074 0.384198642 0.265920903 64.784968
54845 0.063424 0.383553998 0.557652764 48.8260002
54846 0.0636 0.383151001 0.853541556 32.4649142
54847 0.0638 0.383005904 1.15374368 15.6125077
54848 0.063892 0.383167122 1.45831474 363.432312
54849 0.063964 0.383602353 1.771551 345.157903
54850 0.063916 0.384359774 2.08811321 326.327389
54851 0.063828 0.38539074 2.41083956 306.810673
54852 0.06369 0.386678771 2.73891828 286.72242
54853 0.063467 0.388191243 3.06648266 266.523722
54854 0.063165 0.389895544 3.39564348 246.208006
54855 0.062879 0.391726982 3.71988394 226.29713
54856 0.062434 0.393637091 4.04102684 206.786958
54857 0.061978 0.395577562 4.35510573 187.986442
54858 0.061486 0.397500254 4.6613665 169.97311
54859 0.060874 0.399325196 4.96238286 152.599929
54860 0.060233 0.401036642 5.25652664 135.924293
54861 0.059519 0.402554979 5.54475552 119.834865
54862 0.058793 0.403848686 5.83016217 104.083695
54863 0.057975 0.404886263 6.11203239 88.6320665
54864 0.05706 0.405620233 0.110389305 73.218571
54865 0.056186 0.406019021 0.391575705 57.7652788
54866 0.055223 0.406098769 0.675613651 42.0210495
54867 0.054121 0.405811661 0.961277361 25.9863542
54868 0.053121 0.405189456 1.25118372 9.4787019
54869 0.051937 0.404247816 1.5464043 357.632788
54870 0.050793 0.403002277 1.84567416 340.048715
54871 0.049564 0.401484267 2.14948751 321.951635
54872 0.048302 0.39974119 2.45662769 303.461693
54873 0.047039 0.397820533 2.76855259 284.55549
54874 0.045669 0.395785938 3.07888038 265.694957
54875 0.04433 0.393685223 3.39082312 246.768419
54876 0.04295 0.391566391 3.70140693 228.02929
54877 0.041482 0.389509781 4.00867311 209.655578
54878 0.040076 0.387563855 4.31336659 191.631692
54879 0.038631 0.385761126 4.6130907 174.114525
54880 0.037109 0.384182528 4.91098129 156.911978
54881 0.035647 0.382860797 5.20367543 140.181675
54882 0.034139 0.381828658 5.49270059 123.796761
54883 0.032645 0.381134921 5.78150638 107.50837
54884 0.031108 0.380779903 6.06516624 91.5443129
54885 0.029573 0.380779903 0.0644052154 75.6325928
54886 0.02811 0.381102649 0.34745956 59.627331
54887 0.026527 0.381764133 0.624420163 43.8739745
54888 0.025042 0.382683432 0.903187493 27.9105689
54889 0.023563 0.383860227 1.17653748 12.1407221
54890 0.022082 0.385213577 1.44838523 361.585657
54891 0.020609 0.386710962 1.71524534 345.982893
54892 0.019279 0.388303832 1.97166102 330.922756
54893 0.017882 0.389927688 2.22953627 315.722353
54894 0.016639 0.391566391 2.4693837 301.560688
54895 0.015466 0.393171758 2.700531 287.906263
54896 0.014387 0.39472782 2.92236817 274.809702
54897 0.013464 0.396170578 3.12626404 262.788005
54898 0.012668 0.397484239 3.317109 251.554093
54899 0.012113 0.398669039 3.49889728 240.8694
54900 0.011741 0.399677196 3.66581739 231.071192
54901 0.011539 0.400508962 3.82887745 221.508696
54902 0.011696 0.401148557 3.99477757 211.778344
54903 0.011933 0.401580174 4.16247072 201.951136
54904 0.012432 0.401819922 4.34033407 191.529988
54905 0.013107 0.401867868 4.53084344 180.379246
54906 0.013887 0.401755992 4.73133608 168.666441
54907 0.01475 0.401468282 4.94874742 156.001232
54908 0.015791 0.40105263 5.16694792 143.32544
54909 0.016798 0.400524954 5.40481 129.571124
54910 0.017869 0.399885168 5.64409576 115.793329
54911 0.019034 0.399165177 5.88910003 101.74638
54912 0.020152 0.398364897 6.1437556 87.2064005
54913 0.021325 0.397500254 0.116538797 72.6355263
54914 0.022467 0.396603214 0.376027926 57.8886936
54915 0.023652 0.395657709 0.643212472 42.7037456
54916 0.024819 0.394663675 0.911269243 27.4376842
54917 0.025935 0.393669179 1.18490167 11.7871847
54918 0.027113 0.392658171 1.46259273 361.052955
54919 0.028251 0.391646688 1.74541336 344.659911
54920 0.029322 0.39068293 2.03366847 327.808547
54921 0.030486 0.389734818 2.32401747 310.696501
54922 0.031551 0.388866691 2.62182033 293.003977
54923 0.032611 0.388078648 2.92230518 275.041242
54924 0.0337 0.387386866 3.2248309 256.884864
54925 0.034715 0.386791437 3.52987678 238.556225
54926 0.035778 0.386324637 3.83647086 220.16934
54927 0.036715 0.385986547 4.14044656 202.036138
54928 0.037755 0.38579333 4.44432199 184.046486
54929 0.038701 0.385728921 4.74637313 166.350089
54930 0.03959 0.385841636 5.04334682 149.152685
54931 0.04052 0.38609925 5.34053124 132.143838
54932 0.041395 0.386517808 5.63216306 115.638495
54933 0.042225 0.387097218 5.92414374 99.2650683
54934 0.043038 0.387837354 6.21293446 83.1711953
54935 0.043816 0.388705889 0.217846424 67.1579419
54936 0.044569 0.389702671 0.50849581 50.9798733
54937 0.045264 0.390795391 0.798275628 34.7608623
54938 0.04592 0.391967845 1.09071777 18.2424771
54939 0.046604 0.393171758 1.3885814 1.2175675
54940 0.047131 0.394391037 1.6876859 349.11795
54941 0.047719 0.395577562 1.99281316 331.181613
54942 0.048285 0.396683322 2.30068861 312.841566
54943 0.048728 0.397724454 2.61346936 293.997176
54944 0.049189 0.398621019 2.92790124 274.906042
54945 0.049663 0.399373199 3.2423459 255.741388
54946 0.04997 0.399965152 3.55921776 236.443689
54947 0.050338 0.400349033 3.87140283 217.528543
54948 0.050575 0.400540946 4.18240884 198.862078
54949 0.050843 0.400524954 4.48974812 180.642194
54950 0.051016 0.400269063 4.79193154 162.991293
54951 0.051106 0.399821179 5.09085615 145.800423
54952 0.051243 0.399165177 5.38597359 129.072464
54953 0.051265 0.39831687 5.67855701 112.699981
54954 0.051221 0.39732408 5.96982102 96.5519127
54955 0.051194 0.396218653 6.25879326 80.6094112
54956 0.051063 0.39501645 0.268674894 64.4444992
54957 0.05088 0.393765441 0.561993388 48.1894693
54958 0.050689 0.392513702 0.858581917 31.6049943
54959 0.050397 0.39129336 1.1614642 14.4511394
54960 0.050102 0.390152681 1.46879806 362.025834
54961 0.049693 0.38912395 1.78236787 343.713661
54962 0.049321 0.388255581 2.1011384 324.824247
54963 0.048862 0.387563855 2.42611844 305.321477
54964 0.048291 0.387065033 2.75396689 285.466965
54965 0.047805 0.386775342 3.08459356 265.354795
54966 0.047168 0.386710962 3.41511822 245.252659
54967 0.046511 0.38687191 3.74473048 225.305702
54968 0.0458 0.387242047 4.07095 205.74304
54969 0.045052 0.387821267 4.39250312 186.692452
54970 0.044274 0.388577239 4.71181525 168.034294
54971 0.043385 0.389461556 5.02314551 150.101193
54972 0.042496 0.39047406 5.33274339 132.491243
54973 0.041603 0.391550331 5.63938113 115.225439
54974 0.040554 0.392658171 5.94272822 98.2610393
54975 0.039562 0.393765441 6.24592707 81.3443104
54976 0.03852 0.394824035 0.266568645 64.3647129
54977 0.037361 0.395785938 0.571982218 47.2006473
54978 0.0363 0.396651279 0.880295005 29.729957
54979 0.03508 0.397372129 1.1906161 11.9547631
54980 0.033935 0.397932619 1.50821305 358.802972
54981 0.032706 0.398332879 1.8273081 340.119323
54982 0.031469 0.398556992 2.15072034 321.007822
54983 0.030269 0.398605013 2.47911132 301.470694
54984 0.028981 0.398476954 2.80818735 281.81334
54985 0.027697 0.398172784 3.14155255 261.887395
54986 0.026473 0.397708441 3.47232357 242.163083
54987 0.025141 0.397115855 3.8075325 222.27565
54988 0.023856 0.396378895 4.14107464 202.622579
54989 0.022566 0.395561532 4.47265615 183.238032
54990 0.021303 0.394663675 4.80969938 163.685204
54991 0.019988 0.393733354 5.14595461 144.315297
54992 0.0187 0.39280263 5.48159572 125.077663
54993 0.017493 0.39188756 5.82907488 105.214513
54994 0.016224 0.391020294 6.17567558 85.4129093
54995 0.015023 0.39023303 0.252448326 64.8091587
54996 0.013866 0.389541931 0.619891292 43.7004555
54997 0.012803 0.388963167 1.00044857 21.7366956
54998 0.011773 0.388512911 1.40154751 363.708317
54999 0.010883 0.388175159 1.80683676 340.088727
55000 0.010136 0.387982134 2.24106571 314.693414
55001 0.009548 0.387901702 2.68634061 288.592203
55002 0.009093 0.387966047 3.14114257 261.911401
55003 0.008878 0.388142989 3.60949738 234.453516
55004 0.008874 0.388432499 4.07145165 207.419608
55005 0.009013 0.388834532 4.5380023 180.196276
55006 0.009353 0.38933295 4.98129106 154.419311
55007 0.009819 0.389911616 5.41193679 129.473048
55008 0.010452 0.390570464 5.83273914 105.184184
55009 0.011103 0.391277298 6.22915774 82.3706594
55010 0.011826 0.392016014 0.332972378 60.1347191
55011 0.01268 0.392786579 0.706806991 38.6583117
55012 0.013437 0.393556869 1.07341772 17.5550541
55013 0.01431 0.394310842 1.43118145 362.134946
55014 0.015125 0.395032484 1.78147885 341.807183
55015 0.015983 0.395737853 2.13085124 321.424633
55016 0.016829 0.396394919 2.477878 301.067234
55017 0.017598 0.397003725 2.81477367 281.209946
55018 0.018488 0.397548299 3.15706168 260.969242
55019 0.019218 0.398028689 3.49163435 241.15578
55020 0.019986 0.39842893 3.82365128 221.507555
55021 0.020744 0.398749069 4.15238689 202.108922
55022 0.02143 0.398957133 4.47628652 183.089897
55023 0.022077 0.399069159 4.79914613 164.252658
55024 0.022732 0.399069159 5.11401585 146.009516
55025 0.023318 0.398941129 5.42818365 127.939289
55026 0.023888 0.398669039 5.74039797 110.096173
55027 0.024379 0.398284852 6.04684999 92.6693413
55028 0.024903 0.397772494 0.0721945545 75.1734125
55029 0.025361 0.397147891 0.378899609 57.7881809
55030 0.025762 0.396410942 0.685237062 40.3848132
55031 0.026149 0.395577562 0.995335734 22.6862058
55032 0.026561 0.394663675 1.30340446 4.99025065
55033 0.026848 0.393669179 1.61947281 351.923849
55034 0.027161 0.392626068 1.93217975 333.661265
55035 0.027459 0.391566391 2.25098771 314.891276
55036 0.027663 0.39047406 2.57331245 295.779388
55037 0.027898 0.38941333 2.89365776 276.692688
55038 0.028017 0.388400333 3.21788986 257.326585
55039 0.0282 0.387435137 3.54261069 237.938159
55040 0.028244 0.386598291 3.86566626 218.712898
55041 0.028299 0.385873839 4.18789187 199.645001
55042 0.028378 0.385310213 4.50677998 180.914392
55043 0.028311 0.384907534 4.82571503 162.350801
55044 0.028276 0.384714223 5.14066153 144.179898
55045 0.028226 0.384714223 5.451552 126.389236
55046 0.028093 0.384923643 5.7646924 108.590637
55047 0.027949 0.385342424 6.07332466 91.1233882
55048 0.027757 0.385970447 0.0995000862 73.642465
55049 0.027575 0.386775342 0.410595392 56.0410461
55050 0.027336 0.387756916 0.720837128 38.4171161
55051 0.027015 0.388866691 1.03488406 20.4623973
55052 0.026803 0.390120541 1.34930549 2.35253811
55053 0.026446 0.391453971 1.66919771 349.003903
55054 0.026095 0.392850781 1.98887625 330.274739
55055 0.025779 0.394278764 2.3119349 311.213477
55056 0.025338 0.395689767 2.63689381 291.931294
55057 0.02499 0.397051781 2.96388749 272.470174
55058 0.024484 0.398332879 3.28880289 253.120203
55059 0.024061 0.399485203 3.61501669 233.730679
55060 0.023576 0.400508962 3.94209703 214.372303
55061 0.023012 0.401340398 4.26498761 195.379281
55062 0.022522 0.40199572 4.58881506 176.459958
55063 0.021974 0.402427161 4.91127958 157.759963
55064 0.021348 0.402650836 5.23516128 139.108263
55065 0.020824 0.402650836 5.55670292 120.688034
55066 0.020211 0.402443139 5.88115257 102.173216
55067 0.019618 0.402027682 6.21027043 83.4200407
55068 0.019005 0.401404341 0.256262026 64.6498554
55069 0.018424 0.400620905 0.591305284 45.4918717
55070 0.017878 0.399645199 0.93589916 25.700379
55071 0.017261 0.398540984 1.2797003 5.83872092
55072 0.016769 0.39732408 1.63763544 350.28201
55073 0.016268 0.396010319 1.99629778 329.320606
55074 0.015786 0.394631602 2.36640086 307.587112
55075 0.015356 0.393219901 2.74229896 285.441648
55076 0.014984 0.39182333 3.11947203 263.19006
55077 0.014678 0.390457992 3.51094922 240.107418
55078 0.014422 0.389172183 3.89882339 217.293
55079 0.014211 0.38799822 4.29162748 194.280817
55080 0.014205 0.38695238 4.68801699 171.166307
55081 0.01416 0.38605095 5.08339523 148.240387
55082 0.014268 0.385326318 5.47721475 125.515973
55083 0.014518 0.384778662 5.86894736 103.003746
55084 0.01479 0.384408111 6.259796 80.6044334
55085 0.015245 0.384246983 0.363866804 58.4300219
55086 0.015705 0.38427921 0.74470354 36.5961011
55087 0.016336 0.384488671 1.12510806 14.7211194
55088 0.017012 0.384907534 1.50276746 358.136427
55089 0.017697 0.385487368 1.87375885 336.564459
55090 0.01855 0.386244144 2.24447158 314.874732
55091 0.019362 0.387129403 2.61102965 293.293653
55092 0.020238 0.388142989 2.97662279 271.666892
55093 0.021129 0.389252568 3.33571383 250.365079
55094 0.022066 0.390441924 3.69043742 229.314746
55095 0.023015 0.391662747 4.04660476 208.228456
55096 0.023933 0.39289893 4.38964331 188.019197
55097 0.024922 0.394118364 4.73155112 168.012416
55098 0.02591 0.395289009 5.0678247 148.498339
55099 0.026836 0.396410942 5.39650062 129.593632
55100 0.02784 0.397452208 5.72178623 111.032353
55101 0.02883 0.398380905 6.04159594 92.9047887
55102 0.029727 0.399181179 0.0760889271 74.9742936
55103 0.03073 0.399869171 0.391196355 57.2107941
55104 0.031609 0.400397013 0.703904899 39.5435675
55105 0.03257 0.400780814 1.01967817 21.6113475
55106 0.033428 0.401004665 1.33437655 3.59103711
55107 0.03428 0.401036642 1.65150854 350.488229
55108 0.035181 0.400924721 1.97212989 331.741777
55109 0.035966 0.400620905 2.29356611 312.739276
55110 0.036723 0.400173096 2.619729 293.276536
55111 0.037515 0.399565202 2.94445483 273.76781
55112 0.038189 0.398829096 3.27363341 253.919972
55113 0.038842 0.397964643 3.6003889 234.223978
55114 0.039459 0.397019744 3.92479259 214.750674
55115 0.040043 0.395978266 4.24941789 195.413936
55116 0.040566 0.394888175 4.56852441 176.607208
55117 0.041034 0.393781484 4.88275859 158.316208
55118 0.041509 0.392674222 5.19560939 140.338221
55119 0.041879 0.391566391 5.50252311 122.918584
55120 0.042235 0.390522263 5.80822839 105.740896
55121 0.042534 0.389558005 6.11062098 88.8671756
55122 0.042817 0.388673728 0.129501137 72.0619221
55123 0.042964 0.387917788 0.433302376 55.1360334
55124 0.043165 0.387290321 0.735604082 38.2018596
55125 0.04327 0.386839721 1.04294258 20.8241489
55126 0.043321 0.386550001 1.35264004 3.1011672
55127 0.04334 0.386437322 1.66530699 350.207007
55128 0.043288 0.386517808 1.98231932 331.569686
55129 0.043257 0.386759247 2.30287121 312.496508
55130 0.043043 0.387161588 2.62539472 293.114974
55131 0.042888 0.387708653 2.94944244 273.525799
55132 0.042687 0.388400333 3.27369291 253.882617
55133 0.042341 0.389172183 3.59598502 234.401167
55134 0.04206 0.390040187 3.91496242 215.234064
55135 0.041664 0.390972103 4.22935061 196.519336
55136 0.041247 0.391935731 4.54108237 178.174317
55137 0.0408 0.39289893 4.84521874 160.499278
55138 0.040257 0.393845656 5.14562579 143.257806
55139 0.039759 0.394759892 5.44278043 126.384313
55140 0.039149 0.395609621 5.7358008 109.890013
55141 0.038488 0.396362871 6.026029 93.6391644
55142 0.03794 0.397003725 0.031938351 77.4795188
55143 0.037134 0.397532284 0.32152047 61.2632011
55144 0.036461 0.397932619 0.610404194 45.0063319
55145 0.035719 0.398188794 0.900711033 28.5434298
55146 0.03491 0.398300861 1.19370295 11.7683622
55147 0.034109 0.398268843 1.48867359 359.946433
55148 0.033248 0.398108743 1.7836947 342.705149
55149 0.032414 0.397820533 2.08451499 324.9672
55150 0.031495 0.397404161 2.38328355 307.217191
55151 0.030548 0.39689159 2.68414612 289.255185
55152 0.029654 0.396298775 2.98548991 271.225259
55153 0.028655 0.395625651 3.2847549 253.327037
55154 0.027664 0.39490421 3.58268056 235.562406
55155 0.026686 0.394150445 3.877089 218.095085
55156 0.025656 0.393364322 4.1680802 200.943886
55157 0.024629 0.392593964 4.45868633 183.93891
55158 0.023582 0.391855445 4.7384112 167.691708
55159 0.022563 0.391164863 5.02155039 151.351923
55160 0.021476 0.39053833 5.29774974 135.50445
55161 0.020444 0.389991974 5.56831282 120.038317
55162 0.019383 0.389558005 5.83915892 104.590007
55163 0.018384 0.389236491 6.1028882 89.5531277
55164 0.017296 0.38904356 0.0811460811 74.6298447
55165 0.016348 0.388963167 0.335803968 60.0591587
55166 0.015387 0.389027482 0.58626794 45.6818341
55167 0.014399 0.38918826 0.830245846 31.6223173
55168 0.013564 0.389477631 1.06411598 18.0987548
55169 0.012734 0.389879472 1.28977019 5.00280356
55170 0.011974 0.390361583 1.50859508 357.50558
55171 0.01135 0.39092391 1.70818978 345.86166
55172 0.010819 0.391550331 1.90169777 334.554051
55173 0.01044 0.392240791 2.08772192 323.673148
55174 0.010227 0.392979177 2.25610096 313.817941
55175 0.010177 0.393717311 2.42646822 303.842172
55176 0.010349 0.394471228 2.60001728 293.676064
55177 0.010622 0.395208848 2.76910552 283.761742
55178 0.011149 0.395914159 2.95423756 272.896288
55179 0.011779 0.396555148 3.15042301 261.365665
55180 0.012534 0.397115855 3.35101191 249.560505
55181 0.013401 0.397580328 3.57268672 236.501083
55182 0.014405 0.397932619 3.79646199 223.309063
55183 0.015398 0.398156774 4.03706775 209.134312
55184 0.016507 0.398268843 4.27932035 194.879702
55185 0.017701 0.398220814 4.53151837 180.077576
55186 0.018828 0.398060711 4.79015964 164.962619
55187 0.020108 0.397756481 5.05009065 149.839756
55188 0.021352 0.39732408 5.3133428 134.614854
55189 0.022628 0.396763428 5.58294333 119.118589
55190 0.023924 0.39609045 5.84979845 103.870484
55191 0.025224 0.395321072 6.12061432 88.4764167
55192 0.02658 0.39445519 0.11168621 72.9460467
55193 0.027861 0.393508734 0.385982459 57.4415734
55194 0.029176 0.392529755 0.663479016 41.7476539
55195 0.030583 0.391502152 0.945151157 25.7711942
55196 0.031819 0.390490127 1.22884631 9.5798306
55197 0.033192 0.389493706 1.5182244 358.1788
55198 0.034491 0.388561157 1.81002645 341.232626
55199 0.03579 0.387724741 2.10875956 323.701824
55200 0.03706 0.387000661 2.41162169 305.744755
55201 0.038315 0.386437322 2.71643672 287.509915
55202 0.03957 0.386034849 3.02937463 268.663285
55203 0.040774 0.385825534 3.34069108 249.847299
55204 0.041944 0.385809432 3.65415917 230.904738
55205 0.043176 0.386002648 3.96793908 212.017235
55206 0.044277 0.386405127 4.27852243 193.470927
55207 0.045403 0.387000661 4.58633173 175.287709
55208 0.046542 0.387773004 4.8899019 157.587185
55209 0.047562 0.388738051 5.18912593 140.391942
55210 0.048611 0.389831255 5.48507238 123.61833
55211 0.049587 0.391068485 5.77557305 107.356096
55212 0.050566 0.392385278 6.06493097 91.3078808
55213 0.05146 0.393765441 0.0690124177 75.4622017
55214 0.052308 0.395176783 0.354594829 59.7210337
55215 0.053164 0.396587192 0.64237861 43.7949544
55216 0.053941 0.397916607 0.930623468 27.7036694
55217 0.054646 0.399165177 1.22281194 11.1843383
55218 0.055334 0.400285057 1.51796131 359.481639
55219 0.056016 0.40124448 1.81841691 341.947405
55220 0.056506 0.402011701 2.1239174 323.816509
55221 0.05709 0.402570955 2.43222622 305.258676
55222 0.05754 0.402906436 2.74642197 286.127018
55223 0.057925 0.403018251 3.06228795 266.757961
55224 0.058309 0.402874488 3.37830487 247.34112
55225 0.058577 0.402507048 3.69397915 228.010177
55226 0.058844 0.401899832 4.0075152 208.968406
55227 0.058998 0.401084607 4.31603889 190.468785
55228 0.059116 0.400045133 4.62109647 172.463444
55229 0.059236 0.398829096 4.92012631 155.118303
55230 0.059175 0.397452208 5.21561073 138.286806
55231 0.059134 0.395930186 5.50651781 121.977321
55232 0.059052 0.394342921 5.79447622 106.041086
55233 0.058818 0.392706325 6.08200005 90.2669746
55234 0.058616 0.391052421 0.0851757733 74.6077592
55235 0.058269 0.389461556 0.372433933 58.864535
55236 0.057976 0.387933875 0.664082868 42.7630249
55237 0.057505 0.386550001 0.957193379 26.3799914
55238 0.057027 0.385326318 1.25608182 9.41652932
55239 0.056543 0.384295323 1.56102417 357.051129
55240 0.055907 0.383489524 1.87014536 338.886852
55241 0.055275 0.38292529 2.18557734 320.061934
55242 0.054624 0.382618932 2.50373724 300.833631
55243 0.05383 0.382570556 2.82621818 281.176015
55244 0.053086 0.382796303 3.14859162 261.456834
55245 0.052222 0.383263847 3.46884352 241.898066
55246 0.051377 0.383973038 3.78742898 222.563473
55247 0.050449 0.384907534 4.10117782 203.720164
55248 0.049447 0.386034849 4.40752764 185.564588
55249 0.048522 0.387322503 4.71065436 167.854746
55250 0.04743 0.388738051 5.00614012 150.850619
55251 0.046355 0.39023303 5.29706311 134.326228
55252 0.04528 0.391807272 5.58357253 118.223648
55253 0.044145 0.393380368 5.8664711 102.439408
55254 0.04296 0.394920244 6.14767823 86.801085
55255 0.041819 0.396426965 0.14219153 71.3474601
55256 0.040628 0.397836546 0.421814049 55.7208894
55257 0.039406 0.399149174 0.700294883 40.0444306
55258 0.038215 0.400317045 0.978321926 24.2482548
55259 0.03696 0.401340398 1.25922568 8.1176342
55260 0.03578 0.402187483 1.53999359 357.065259
55261 0.034504 0.402858513 1.82152765 340.559022
55262 0.033298 0.403321717 2.10317562 323.908664
55263 0.032111 0.403593203 2.38462391 307.161802
55264 0.030857 0.403641108 2.66525495 290.391251
55265 0.029693 0.40346545 2.94266395 273.78731
55266 0.028561 0.403082142 3.21649504 257.407582
55267 0.027362 0.402507048 3.49017069 241.082451
55268 0.026291 0.401724026 3.75369542 225.430182
55269 0.025212 0.400780814 4.01660128 209.900591
55270 0.024172 0.399677196 4.27379976 194.80119
55271 0.023198 0.398460946 4.52379235 180.214882
55272 0.022248 0.397115855 4.76968962 165.952513
55273 0.021449 0.395705796 5.01303463 151.905703
55274 0.020609 0.394246685 5.24730732 138.446941
55275 0.019944 0.392754478 5.48093392 125.063293
55276 0.019383 0.391261236 5.70906966 112.023788
55277 0.018854 0.38979911 5.93482431 99.1393616
55278 0.018488 0.38838425 6.15826487 86.3920777
55279 0.018261 0.38704894 0.0956376872 73.80743
55280 0.018067 0.385857738 0.31877027 61.0655147
55281 0.018063 0.384794771 0.541823822 48.3124963
55282 0.018147 0.383940807 0.762524398 35.6707048
55283 0.018341 0.383296088 0.994430717 22.3551636
55284 0.018617 0.382893044 1.22200845 9.24864081
55285 0.019033 0.38274793 1.45642474 360.943179
55286 0.019487 0.382844674 1.69868098 346.883956
55287 0.020066 0.383215485 1.93999787 332.819294
55288 0.020631 0.383844111 2.19041514 318.150134
55289 0.021382 0.384698113 2.44421922 303.218104
55290 0.022062 0.385761126 2.70281082 287.933404
55291 0.022815 0.387016754 2.96490456 272.387643
55292 0.023686 0.388416416 3.23096065 256.567899
55293 0.024465 0.38994376 3.50024423 240.540331
55294 0.025346 0.391566391 3.77185749 224.383953
55295 0.02625 0.393219901 4.04189706 208.359803
55296 0.027134 0.39490421 4.31638508 192.143136
55297 0.02805 0.396539125 4.58905803 176.127344
55298 0.028961 0.398108743 4.85888203 160.39204
55299 0.029902 0.399565202 5.13195832 144.59314
55300 0.030818 0.400860764 5.40109646 129.150632
55301 0.031704 0.401963758 5.66957607 113.865848
55302 0.032683 0.402842539 5.93895049 98.6292174
55303 0.033557 0.403481419 6.2073824 83.5224539
55304 0.034452 0.403832719 0.192495768 68.4616166
55305 0.035403 0.403896586 0.463320066 53.259335
55306 0.036256 0.403689013 0.734747441 37.9767945
55307 0.037173 0.403193947 1.01100144 22.3360236
55308 0.038025 0.402443139 1.28791438 6.52733526
55309 0.038925 0.401436312 1.57099662 355.446348
55310 0.039748 0.400237075 1.85918841 338.639884
55311 0.040595 0.398829096 2.14946864 321.521628
55312 0.041405 0.397292046 2.44744627 303.76313
55313 0.04222 0.395657709 2.74851613 285.665423
55314 0.042949 0.393957951 3.05333458 267.233159
55315 0.043724 0.392256846 3.36060646 248.607375
55316 0.044467 0.390586531 3.6690338 229.936337
55317 0.045107 0.389011403 3.97784271 211.342685
55318 0.045797 0.387579944 4.28454386 193.034662
55319 0.046455 0.386324637 4.58896022 175.073432
55320 0.047004 0.385326318 4.89174074 157.454567
55321 0.047612 0.384569228 5.18882821 140.406263
55322 0.048109 0.384101958 5.48488745 123.649975
55323 0.048639 0.383940807 5.77813425 107.240952
55324 0.049081 0.384085843 6.06911155 91.0957785
55325 0.049473 0.384504783 0.0759615844 75.0702629
55326 0.049959 0.38519747 0.367225072 58.9729823
55327 0.050209 0.386131449 0.658714371 42.7784303
55328 0.050581 0.38727423 0.952777999 26.2947336
55329 0.050867 0.388577239 1.2493573 9.45769242
55330 0.051056 0.390008045 1.55122851 357.301217
55331 0.051282 0.391502152 1.85630676 339.448699
55332 0.051412 0.393011276 2.16473569 321.128513
55333 0.051517 0.394519342 2.47904111 302.222526
55334 0.051571 0.395946213 2.79385494 283.108291
55335 0.051536 0.397260013 3.11093104 263.758034
55336 0.051562 0.39842893 3.42789969 244.405862
55337 0.051422 0.399421202 3.74247903 225.283379
55338 0.051265 0.400205086 4.05450678 206.477836
55339 0.051132 0.400764824 4.36192262 188.167887
55340 0.05083 0.401084607 4.66540481 170.355845
55341 0.05056 0.401164545 4.9643282 153.073807
55342 0.050193 0.400988677 5.25823311 136.334633
55343 0.049822 0.400588922 5.55044937 119.903382
55344 0.049368 0.399981149 5.84048489 103.756098
55345 0.048844 0.399181179 6.12715389 87.8886035
55346 0.048371 0.398220814 0.134128704 71.8485813
55347 0.047741 0.397131873 0.423817394 55.7822027
55348 0.047121 0.395930186 0.716475791 39.4314407
55349 0.046454 0.394679712 1.01294656 22.6881816
55350 0.045749 0.39341246 1.31348462 5.49235323
55351 0.044938 0.392128406 1.62009095 352.937558
55352 0.044173 0.390907846 1.92985381 334.717958
55353 0.043313 0.389766964 2.24522095 315.944204
55354 0.042415 0.388738051 2.56473101 296.750684
55355 0.041483 0.387837354 2.8848629 277.414865
55356 0.040521 0.387097218 3.20686667 257.938529
55357 0.039525 0.386550001 3.52919899 238.492987
55358 0.038453 0.386195847 3.84720092 219.429147
55359 0.037369 0.386034849 4.16451068 200.577669
55360 0.036316 0.38606705 4.47675428 182.223871
55361 0.035103 0.38629244 4.78686593 164.209243
55362 0.033979 0.386694866 5.09172487 146.683544
55363 0.032827 0.38727423 5.3945953 129.429613
55364 0.031576 0.38799822 5.69552654 112.40113
55365 0.030421 0.388850612 5.99348721 95.5962564
55366 0.029144 0.389815182 0.00712133733 78.8631902
55367 0.027958 0.390875716 0.306369295 61.9492403
55368 0.026681 0.392016014 0.602810721 45.1079375
55369 0.025403 0.393187806 0.901703328 28.0120983
55370 0.024189 0.394374998 1.20104561 10.7625249
55371 0.022876 0.395561532 1.50167875 358.539974
55372 0.021574 0.396715365 1.80302176 340.914744
55373 0.020361 0.39780452 2.10140049 323.369341
55374 0.01901 0.398813091 2.40490321 305.448384
55375 0.017743 0.399709193 2.70125329 287.919687
55376 0.016466 0.400476977 2.99546118 270.518394
55377 0.015171 0.401116582 3.29044175 253.102145
55378 0.013904 0.401580174 3.57784748 236.185171
55379 0.012585 0.40188385 3.85809289 219.755703
55380 0.011386 0.402011701 4.13776996 203.422747
55381 0.010101 0.401947777 4.4062831 187.809407
55382 0.008871 0.40169206 4.66452574 172.842251
55383 0.007728 0.40124448 4.9163094 158.281064
55384 0.006563 0.400604914 5.14073281 145.328204
55385 0.00549 0.399773186 5.35314068 133.072221
55386 0.004529 0.398749069 5.5051573 124.306643
55387 0.003702 0.397548299 5.6110967 118.199261
55388 0.003087 0.396202628 5.62934389 117.163425
55389 0.002918 0.394711784 5.55418622 121.528484
55390 0.003076 0.393123615 5.50396417 124.43521
55391 0.003564 0.391453971 5.53546778 122.58867
55392 0.004334 0.389766964 5.63479707 116.803372
55393 0.005085 0.388110819 5.82050187 106.028586
55394 0.005945 0.386517808 6.03107408 93.8338342
55395 0.006835 0.385036399 6.26862423 80.1056366
55396 0.007689 0.383731294 0.245268126 65.1163563
55397 0.008584 0.382618932 0.51603906 49.5144566
55398 0.009417 0.381764133 0.78518735 34.0098946
55399 0.010294 0.381183328 1.07374276 17.3752274
55400 0.011108 0.380892869 1.35834606 0.936245194
55401 0.011885 0.380941282 1.64930626 349.319829
55402 0.012692 0.381312409 1.94448468 332.158667
55403 0.013453 0.38203835 2.24179807 314.801037
55404 0.014122 0.383086514 2.54323363 297.128522
55405 0.014879 0.384456447 2.84348161 279.467257
55406 0.015529 0.38611535 3.14691091 261.571069
55407 0.016165 0.38799822 3.45336099 243.474855
55408 0.016778 0.3900884 3.75244894 225.81859
55409 0.017383 0.392321063 4.0576802 207.83364
55410 0.01792 0.394631602 4.36022091 190.070181
55411 0.018463 0.396939648 4.65611839 172.774693
55412 0.018951 0.399181179 4.95681849 155.296242
55413 0.019478 0.401308426 5.25031371 138.330768
55414 0.019899 0.403257833 5.54508572 121.389328
55415 0.02036 0.404966055 5.8358045 104.756788
55416 0.020831 0.40636989 6.12572378 88.227342
55417 0.021184 0.407469953 0.133647213 71.6610659
55418 0.021628 0.408218934 0.421505796 55.2798857
55419 0.021978 0.408585356 0.710441919 38.8038679
55420 0.022348 0.408569426 1.0031642 22.0500026
55421 0.022661 0.408171135 1.29449113 5.28588457
55422 0.022944 0.407374319 1.58854089 353.496954
55423 0.023291 0.406210411 1.88845592 336.013392
55424 0.023468 0.40471071 2.18775225 318.440444
55425 0.023718 0.402890462 2.49196107 300.47798
55426 0.023966 0.400812794 2.79865047 282.285967
55427 0.024089 0.398524977 3.10871059 263.842187
55428 0.024262 0.396074424 3.41961141 245.339017
55429 0.024414 0.393556869 3.73087667 226.845321
55430 0.02448 0.391036358 4.04634835 208.177102
55431 0.024608 0.388561157 4.35913615 189.770181
55432 0.024604 0.386244144 4.67221656 171.481425
55433 0.024703 0.384134186 4.98614431 153.276777
55434 0.024701 0.382296405 5.29973022 135.233619
55435 0.024677 0.380779903 5.61079576 117.45304
55436 0.024743 0.37963378 5.92452891 99.6058206
55437 0.024671 0.37889091 6.23669149 81.9006116
55438 0.024651 0.378551693 0.268485933 64.0403545
55439 0.024621 0.37861631 0.58122052 46.2686446
55440 0.024554 0.379084726 0.899269962 28.1123802
55441 0.024461 0.379940546 1.21844478 9.77455226
55442 0.024355 0.381151057 1.53763464 356.53801
55443 0.02424 0.382651183 1.86275845 337.570444
55444 0.024108 0.384408111 2.18926209 318.381585
55445 0.023893 0.386356833 2.51550253 299.089405
55446 0.023753 0.388432499 2.84621431 279.454936
55447 0.023529 0.390586531 3.1753693 259.875653
55448 0.02329 0.392722376 3.50624976 240.20737
55449 0.023042 0.394807999 3.83483634 220.734754
55450 0.022821 0.396795469 4.16140141 201.476865
55451 0.022513 0.398605013 4.49190446 182.116244
55452 0.022258 0.400237075 4.81256491 163.463659
55453 0.021985 0.401644109 5.13772681 144.683416
55454 0.021711 0.40281059 5.46104296 126.127903
55455 0.021425 0.403720949 5.78094435 107.857787
55456 0.021135 0.404359558 6.10371801 89.4769455
55457 0.020912 0.40472667 0.143086643 71.121648
55458 0.020569 0.404822427 0.468197146 52.5908725
55459 0.020333 0.404662829 0.795434177 33.8737414
55460 0.02007 0.404263779 1.12452287 14.9514828
55461 0.019778 0.40362514 1.4616069 360.685653
55462 0.019551 0.40277864 1.7990337 341.033445
55463 0.019269 0.401755992 2.14046687 321.020972
55464 0.019077 0.400556938 2.48993163 300.435933
55465 0.01883 0.399245188 2.83822199 279.845391
55466 0.018608 0.397836546 3.19191718 258.905488
55467 0.018465 0.396378895 3.54606544 237.952479
55468 0.018284 0.39487214 3.90273414 216.909357
55469 0.018129 0.393364322 4.26144918 195.841384
55470 0.018065 0.39188756 4.6132461 175.293634
55471 0.017995 0.39047406 4.97396415 154.358034
55472 0.017961 0.389140028 5.3264531 134.024048
55473 0.017988 0.387901702 5.67891289 113.794909
55474 0.018039 0.386807532 6.03268389 93.5655133
55475 0.018154 0.385841636 0.0999333626 73.5616558
55476 0.018201 0.385052507 0.451398431 53.488745
55477 0.018395 0.384456447 0.800945722 33.4764652
55478 0.018545 0.384053614 1.1532591 13.2136207
55479 0.018694 0.383876344 1.50731383 357.970065
55480 0.018898 0.383908576 1.85874376 337.508607
55481 0.019106 0.384166414 2.21385329 316.700524
55482 0.019321 0.384649782 2.57156848 295.624003
55483 0.019539 0.385342424 2.92386857 274.785421
55484 0.019766 0.386228045 3.28009484 253.676047
55485 0.020067 0.387290321 3.63183756 232.840377
55486 0.020259 0.388528993 3.98199931 212.158072
55487 0.020551 0.389879472 4.32612399 191.923996
55488 0.020855 0.391341544 4.66794398 171.947715
55489 0.02106 0.392866831 5.00520444 152.379778
55490 0.021396 0.394423114 5.33631056 133.293993
55491 0.021606 0.39596224 5.66277085 114.596146
55492 0.02191 0.397468223 5.98851254 96.0224257
55493 0.022141 0.398877111 0.0247561813 77.8579642
55494 0.022349 0.400157101 0.342737374 59.7806533
55495 0.022631 0.401260466 0.659935121 41.7132609
55496 0.022795 0.402171503 0.975897727 23.6372821
55497 0.022955 0.402842539 1.2928214 5.39884258
55498 0.023172 0.403241862 1.60696706 352.438283
55499 0.02326 0.403369629 1.92753647 333.72222
55500 0.023372 0.403193947 2.24536569 315.039641
55501 0.023464 0.402730715 2.56361133 296.224439
55502 0.023511 0.401979739 2.88656683 277.05241
55503 0.023562 0.400956699 3.20628794 258.036249
55504 0.02352 0.399677196 3.52631576 239.010809
55505 0.023569 0.398172784 3.84637356 220.032612
55506 0.023517 0.396475035 4.16464893 201.251494
55507 0.023431 0.394647639 4.47981753 182.770694
55508 0.023428 0.392738427 4.79421943 164.460194
55509 0.023295 0.390795391 5.10501738 146.497669
55510 0.023223 0.38889885 5.41624904 128.626758
55511 0.023075 0.387081126 5.72252379 111.13937
55512 0.022954 0.385439054 6.02927802 93.6875482
55513 0.022789 0.384005269 0.054770458 76.1541371
55514 0.022578 0.382876921 0.358041533 58.9144994
55515 0.022387 0.382070608 0.666257485 41.343466
55516 0.02218 0.381618946 0.973818147 23.7268697
55517 0.021866 0.381570548 1.28224185 5.94906292
55518 0.021633 0.381925441 1.59156363 353.244959
55519 0.021335 0.382667308 1.90188454 335.119765
55520 0.020977 0.383779645 2.21335346 316.816463
55521 0.020658 0.385229683 2.52382119 298.488536
55522 0.02028 0.386968474 2.83184059 280.248427
55523 0.019898 0.388931009 3.14426353 261.726669
55524 0.019487 0.391052421 3.44709977 243.786814
55525 0.01907 0.393251995 3.75200165 225.769137
55526 0.018678 0.395465351 4.053064 208.045658
55527 0.018228 0.397644386 4.34909275 190.704474
55528 0.017755 0.399693195 4.64143145 173.670545
55529 0.017397 0.401548205 4.92993068 156.940953
55530 0.016865 0.403162004 5.21657615 140.406588
55531 0.016433 0.404503218 5.49757515 124.254748
55532 0.015986 0.405492605 5.77386597 108.416932
55533 0.015486 0.406130667 6.05337566 92.4179478
55534 0.015006 0.40636989 0.0421262423 76.8530851
55535 0.014526 0.40622636 0.311954484 61.391219
55536 0.014013 0.405684045 0.586851423 45.6038531
55537 0.013525 0.404774549 0.852164061 30.3220199
55538 0.012974 0.403513358 1.12223332 14.7103866
55539 0.012501 0.401947777 1.38846544 364.508898
55540 0.011968 0.400125111 1.65495392 348.996008
55541 0.011401 0.398092732 1.91989299 333.524258
55542 0.010955 0.395914159 2.18039071 318.280724
55543 0.010387 0.393653135 2.44225084 302.925466
55544 0.009896 0.391389728 2.70089132 287.747698
55545 0.009413 0.389156105 2.94964747 273.146869
55546 0.008937 0.387065033 3.20005863 258.456099
55547 0.008497 0.38514915 3.44766047 243.944829
55548 0.008071 0.383473405 3.67293905 230.760656
55549 0.007732 0.382086737 3.91054344 216.87397
55550 0.007395 0.381021967 4.12810605 204.181029
55551 0.007127 0.380311839 4.33643774 192.043847
55552 0.006957 0.379988979 4.54523773 179.892802
55553 0.006863 0.380037411 4.74106614 168.509202
55554 0.006786 0.38045711 4.93177044 157.437253
55555 0.006921 0.381231734 5.1264385 146.137827
55556 0.007071 0.38232866 5.31460094 135.2295
55557 0.007311 0.383699059 5.51404885 123.678738
55558 0.007693 0.385310213 5.71087613 112.29061
55559 0.008145 0.387097218 5.92026135 100.193274
55560 0.008603 0.388995325 6.13799948 87.6321109
55561 0.009245 0.390956039 0.071247919 75.1617213
55562 0.009841 0.392947079 0.303185704 61.8120853
55563 0.010533 0.394888175 0.540852708 48.141322
55564 0.011246 0.396763428 0.777666443 34.5190315
55565 0.012006 0.398524977 1.02765306 20.1261849
55566 0.012786 0.400141106 1.2820681 5.45183995
55567 0.013579 0.401580174 1.53629711 355.98941
55568 0.014404 0.402826564 1.80146287 340.600876
55569 0.015285 0.403848686 2.06822845 325.058815
55570 0.016082 0.404630908 2.3399242 309.155617
55571 0.016998 0.4051735 2.61538704 292.967656
55572 0.017873 0.405476651 2.89469502 276.489917
55573 0.018739 0.405508559 3.17822962 259.715589
55574 0.019645 0.405301148 3.46350923 242.812449
55575 0.020555 0.404838386 3.74859995 225.921123
55576 0.021451 0.404152032 4.04218269 208.559943
55577 0.022339 0.403241862 4.32796382 191.720243
55578 0.02327 0.402123564 4.61843308 174.690598
55579 0.024177 0.400828784 4.91013358 157.70043
55580 0.025065 0.399373199 5.1971444 141.103298
55581 0.025951 0.397772494 5.48640998 124.497668
55582 0.026896 0.396058398 5.77399623 108.097421
55583 0.027713 0.394246685 6.0620625 91.7631138
55584 0.028596 0.392401331 0.0670120811 75.4817032
55585 0.029472 0.390522263 0.354983147 59.2294836
55586 0.030242 0.388673728 0.647150289 42.7126324
55587 0.031077 0.38687191 0.940126051 26.0814805
55588 0.031818 0.385165257 1.23558416 9.1921692
55589 0.032591 0.383602353 1.53803655 356.99349
55590 0.03329 0.382215766 1.84188539 339.297092
55591 0.033961 0.381070376 2.15080258 321.123051
55592 0.034671 0.380166558 2.4647387 302.484215
55593 0.035282 0.379569192 2.78035094 283.602831
55594 0.035856 0.379294674 3.10024462 264.373944
55595 0.036499 0.379343121 3.41815844 245.234008
55596 0.036999 0.379746804 3.73908028 225.952447
55597 0.037517 0.380505532 4.05549135 207.043122
55598 0.038029 0.381602813 4.36917697 188.450656
55599 0.038449 0.383022026 4.67977527 170.237412
55600 0.03891 0.384730333 4.98557962 152.510492
55601 0.039237 0.386678771 5.28588219 135.311605
55602 0.039634 0.388834532 5.5830352 118.468738
55603 0.039928 0.3911488 5.87623994 101.993585
55604 0.040146 0.393540824 6.16609745 85.7959788
55605 0.040408 0.39596224 0.170908828 69.7335457
55606 0.040581 0.398348888 0.458692741 53.6552678
55607 0.040653 0.400620905 0.746246777 37.5022596
55608 0.04079 0.402730715 1.0341197 21.2005762
55609 0.040798 0.404598986 1.32447754 4.57956239
55610 0.040807 0.406210411 1.61769864 352.837258
55611 0.040739 0.407469953 1.91193248 335.589089
55612 0.040685 0.408394187 2.20944081 317.9582
55613 0.040565 0.408919858 2.5108383 299.929946
55614 0.040397 0.409031346 2.81028066 281.900718
55615 0.04023 0.408744649 3.11411053 263.546151
55616 0.040046 0.408027731 3.41497355 245.370934
55617 0.039783 0.406927967 3.71612821 227.241047
55618 0.039521 0.405444743 4.01486039 209.372506
55619 0.039269 0.403609172 4.30978015 191.886321
55620 0.038911 0.401500252 4.60442957 174.604041
55621 0.038592 0.399133171 4.89371153 157.824032
55622 0.038209 0.396587192 5.18052765 141.371282
55623 0.03784 0.39394191 5.46791628 125.044738
55624 0.037395 0.391277298 5.75062654 109.109916
55625 0.036941 0.388641565 6.03406533 93.2121422
55626 0.036534 0.386163649 0.0353490651 77.2859019
55627 0.03599 0.38389246 0.318838887 61.3923406
55628 0.0355 0.381925441 0.605690547 45.239826
55629 0.035024 0.380295697 0.893051261 28.9469644
55630 0.034463 0.379068575 1.18463649 12.2644179
55631 0.033919 0.378293207 1.4780184 360.553133
55632 0.033412 0.377986218 1.77193192 343.403077
55633 0.03283 0.378163954 2.0718212 325.737858
55634 0.032318 0.378777843 2.36925495 308.084189
55635 0.031731 0.379827532 2.66835 290.229261
55636 0.031237 0.381280139 2.96680565 272.358678
55637 0.030703 0.383054271 3.26363548 254.575048
55638 0.030132 0.385100829 3.55575931 237.109551
55639 0.029713 0.387338594 3.84647654 219.797438
55640 0.029167 0.389686598 4.13121577 202.946977
55641 0.028691 0.392080239 4.41231735 186.428116
55642 0.028265 0.394439152 4.68706012 170.405035
55643 0.027798 0.396667301 4.95912977 154.662293
55644 0.027373 0.398749069 5.22656727 139.295753
55645 0.026969 0.40057293 5.48867285 124.325897
55646 0.026558 0.402139544 5.74943905 109.501613
55647 0.026207 0.4033856 6.0084686 94.8183557
55648 0.025793 0.404311669 6.26277124 80.4208629
55649 0.025489 0.404886263 0.236419269 65.87119
55650 0.025154 0.405093716 0.491417574 51.3928194
55651 0.024824 0.404966055 0.746987174 36.8277391
55652 0.024547 0.40451918 1.00356182 22.135667
55653 0.024323 0.403752884 1.2610039 7.31231089
55654 0.024008 0.402714739 1.52289676 357.373839
55655 0.023847 0.401436312 1.7821503 342.262777
55656 0.02364 0.399949156 2.04726457 326.715872
55657 0.023443 0.398332879 2.31438088 310.969692
55658 0.023312 0.396587192 2.58064251 295.21026
55659 0.023174 0.394807999 2.85027544 279.203964
55660 0.023075 0.393027324 3.12352414 262.959414
